# Supplementary material for: DNA methylation-free Arabidopsis reveals crucial roles of DNA methylation in regulating gene expression and development
Source: Nat Commun. 2022 Mar 14;13:1335. doi: 10.1038/s41467-022-28940-2 (PMC8921224; doi:10.1038/s41467-022-28940-2)
Supplement: Supplementary file 4 — Supplementary Data 1 [file 41467_2022_28940_MOESM4_ESM.xlsx]

## Sheet: Sheet1
Supplementary Dataset 1. List of DEGs in mddcc involved in indicated functional categories
flower development-related genes				cytoskeleton organization-related genes				meristem development-related genes				Vascular tissues development-related genes				Cell death-related genes				Trichome differentiation-related genes
IDs	Types	fold change (mddcc/WT)		IDs	Types	fold change (mddcc/WT)		IDs	Types	fold change (mddcc/WT)		IDs	Types	fold change (mddcc/WT)		IDs	Types	fold change (mddcc/WT)		IDs	Types	fold change (mddcc/WT)
AT5G24240	gbM	216.894		AT3G44730	gbM	0.346924		AT5G14530	pMG	3.45728		AT5G61390	pMG	2.22542		AT1G22070	gbM	1.97908		AT5G23940	pMG	0.214626
AT1G22770	gbM	4.17827		AT4G14150/PAKRP1	gbM	0.451065		AT4G24190	pMG	2.57291		AT3G23240	pMG	∞		AT3G44880	gbM	1.43339		AT1G64690/BLT	dMG	0.223639
AT5G48385	gbM	2.13274		AT3G09710/IQD1	gbM	0.412015		AT2G26580	pMG	2.0495		AT5G02030	pMG	2.07058		AT2G13790	gbM	1.79647		AT3G27920	dMG	0.0844523
AT3G44880	gbM	2.70081		AT3G23670/PAKRP1L	dMG	0.451323		AT5G02030	pMG	2.07058		AT1G55610	dMG	3.81002		AT1G08450	gbM	2.58432		AT1G74030	UM	0.442934
AT4G25530/FWA	gbM	688.697		AT5G51600	dMG	0.40597		AT2G15790	pMG	16.4211		AT5G52870/MAKR5	dMG	1.24371		AT3G50480/HR4	teM	3.09443		AT1G17920	UM	0.242899
AT3G45640	pMG	3.69814		AT4G14330	dMG	0.488442		AT5G39860	pMG	3.09521		AT3G13380	UM	5.36497		AT3G50930	pMG	4.3012		AT1G63650	UM	0.246619
AT2G15790/SQN	pMG	16.4211		AT5G60930	UM	0.484533		AT1G03770/RING1B	pMG	9.06459		AT4G17695/KAN3	UM	1.20442		AT3G54420	pMG	1.646		AT1G73360	UM	0.259007
AT1G01640	pMG	5.44541		AT3G17360	UM	0.386913		AT4G22950	dMG	5.74593		AT1G65620	UM	4.56653		AT5G10380	pMG	3.94379		AT3G01140	UM	0.258023
AT1G66400	pMG	2.69715		AT1G18370	UM	0.427518		AT1G56010	dMG	15.1244		AT2G36120	UM	4.70589		AT3G45640	pMG	1.8868		AT4G00480	UM	0.228192
AT5G02030	pMG	2.07058		AT2G28620	UM	0.419224		AT5G15160	UM	2.99787		AT4G29810	UM	2.84989		AT4G18470	pMG	1.4137		AT2G42260	UM	0.309798
AT1G30970	pMG	2.04328		AT2G33560	UM	0.355082		AT1G71040	UM	3.70363		AT4G24220	UM	2.02692		AT5G13190	pMG	1.36066
AT5G41410	dMG	2.86995		AT1G21810	UM	0.464436		AT1G69270	UM	2.11301		AT1G05470	gbM	0.367342		AT1G21750	pMG	2.05236
AT4G22950	dMG	5.74593		AT5G15600	UM	0.180422		AT5G53400	UM	2.41542		AT2G28250	gbM	0.2087		AT5G48380	pMG	1.96394
AT4G24960	dMG	3.00108		AT4G21820	UM	0.451409		AT5G46520	UM	7.70133		AT5G18930	pMG	0.340688		AT5G46180	pMG	1.30895
AT2G31880	dMG	6.00417						AT5G03790	UM	4.18612		AT2G01850	pMG	0.477438		AT4G14400/ACD6	pMG	2.15785
AT3G03450	dMG	2.32826						AT1G05470	gbM	0.367342		AT5G46700	pMG	0.394116		AT1G33560/ADR1	pMG	2.28581
AT1G19270	dMG	2.95681						AT5G43810	gbM	0.407575		AT3G54720	pMG	0.306241		AT5G65600	pMG	4.48803
AT4G28490	UM	2.25366						AT4G24670	pMG	0.404818		AT4G24670	pMG	0.404818		AT1G29690	pMG	1.09381
AT1G51660	UM	2.99036						AT1G13710	pMG	0.368608		AT5G51350	dMG	0.492818		AT5G47130	pMG	∞
AT5G53400	UM	2.41542						AT2G03710	pMG	0.472542		AT2G28305	dMG	0.311647		AT4G19700	pMG	1.98409
AT3G63010	UM	6.84601						AT5G46700	pMG	0.394116		AT5G60200	dMG	0.426618		AT3G52400	pMG	2.44709
AT2G18000	UM	9.21586						AT5G13290	pMG	0.410848		AT5G10250	dMG	0.0382391		AT3G50260	pMG	2.45111
AT2G30140	UM	4.69442						AT3G54720	pMG	0.306241		AT1G73590/PIN1	UM	0.385751		AT1G64280	pMG	1.21375
AT4G36380	UM	6.43511						AT3G26540	dMG	0.39503		AT1G68810/T5L1	UM	0.386818		AT2G01180	pMG	1.50358
AT3G15510	UM	5.1126						AT1G70940	UM	0.380616		AT4G37750	UM	0.392699		AT3G20600	pMG	1.49619
AT5G41700	UM	2.09388						AT4G37750	UM	0.392699		AT3G25710/TMO5	UM	0.41144		AT4G26090/RPS2	dMG	1.82409
AT1G24260	UM	11.6736						AT5G65700	UM	0.485881		AT4G23750/TMO3	UM	0.374747		AT4G12720	dMG	2.21872
AT5G03680	UM	3.66248						AT3G49670	UM	0.439598		AT2G21050/LAX2	UM	0.243401		AT2G39200	dMG	3.75954
AT1G65620	UM	4.56653						AT5G62940	UM	0.398983		AT1G70940/PIN3	UM	0.380616		AT1G12220/RPS5	dMG	1.26679
AT5G06720	UM	12.3007						AT4G28190	UM	0.426867		AT5G19530/ACL5	UM	0.293072		AT5G20480	dMG	2.79648
AT5G60800	UM	7.21259						AT5G19740	UM	0.492698		AT5G62940	UM	0.398983		AT5G39610	dMG	1.28722
AT1G52880	UM	3.21465										AT3G01680	UM	0.263342		AT2G31880	dMG	2.58596
AT5G03790	UM	4.18612										AT3G01670	UM	0.273009		AT4G23130/CRK5	dMG	2.41038
AT1G69490	UM	2.3081										AT3G63300	UM	0.399334		AT5G47120	dMG	2.20556
AT1G25250	UM	4.03905														AT3G01420	dMG	8.59937
AT1G68765	UM	∞														AT1G19250	dMG	5.34451
AT3G21220	UM	2.23967														AT3G13610	dMG	5.66135
AT5G11320	UM	3.37336														AT2G38530	UM	1.75694
AT5G01600	UM	2.46356														AT3G57330	UM	1.32582
AT4G37180	UM	2.16728														AT5G45100	UM	1.56107
AT1G13260	UM	2.7787														AT5G64530	UM	2.94215
AT1G71830	gbM	0.483679														AT2G47130	UM	3.64585
AT3G54720	pMG	0.306241														AT4G34180	UM	2.07094
AT5G44190	pMG	0.36615														AT2G26560	UM	5.50775
AT2G03710	pMG	0.472542														AT4G12470	UM	4.39035
AT5G13290	pMG	0.410848														AT3G52430	UM	3.50532
AT5G37260	pMG	0.200422														AT1G51660/MKK4	UM	1.58032
AT4G03190	pMG	0.331391														AT4G25110	UM	3.97397
AT4G24670	pMG	0.404818														AT1G02170	UM	1.0117
AT5G49160	pMG	0.296065														AT4G23170	UM	3.79574
AT1G13710	pMG	0.368608														AT5G26920	UM	3.59294
AT2G21540	pMG	0.450572														AT3G48090	UM	2.65025
AT3G61250	dMG	0.281413														AT1G14780	UM	2.60711
AT4G26150	dMG	0.389937														AT1G16420	UM	4.06483
AT5G65700	UM	0.485881														AT1G61560	UM	1.69008
AT5G65080	UM	0.0226429														AT1G73805	UM	3.72664
AT5G52250	UM	0.389726														AT3G45860/CRK4	UM	4.09235
AT2G42200	UM	0.234193														AT5G47910	UM	1.38463
AT1G73590	UM	0.385751														AT1G73260	UM	6.29279
AT1G77080	UM	0.167351														AT4G23210/CRK13	UM	4.01768
AT5G65070	UM	0														AT5G13320	UM	4.97786
AT3G10570	UM	0.220021														AT1G28380	UM	1.11056
AT4G28190	UM	0.426867														AT1G11310	UM	1.41687
AT5G10140	UM	0.0118321														AT4G37990	UM	5.57402
AT5G67440	UM	0.480139														AT3G50470	UM	2.06944
AT4G37750	UM	0.392699														AT3G21220/MKK5	UM	1.16328
AT1G17920	UM	0.242899														AT3G11820	UM	1.12053
AT1G68640	UM	0.216735														AT1G79110	UM	1.82612
AT3G49670	UM	0.439598														AT3G12920	UM	1.0641
AT3G02380	UM	0.404426
AT5G23730	UM	0.424665
