# Supplementary material for: DNA methylation-free Arabidopsis reveals crucial roles of DNA methylation in regulating gene expression and development
Source: Nat Commun. 2022 Mar 14;13:1335. doi: 10.1038/s41467-022-28940-2 (PMC8921224; doi:10.1038/s41467-022-28940-2)
Supplement: Supplementary file 5 — Supplementary Data 2 [file 41467_2022_28940_MOESM5_ESM.xlsx]

## Sheet: Sheet1
Supplementary Dataset 2. Primers used in this study
Primers for new TE insertion identify
Insertion events	Forward (5’ > 3’)	Reverse (5’ > 3’)
mddcc/#30_1	AGGGTGTGGTAGTCTTCGATGCCA	GTCTAGGGTATACACAACTACTAATGAC
mddcc/#30_2	GCCGGCCATGACCAAACCGA	CATATTATAGCGCTTTTCACTGGCTAAT
mddcc/#30_3	GGGCATAAGATAGCTTTTATGAAAACGC	TACTTATTGGGTAGTATTCAAGCATGGG
mddcc/#30_4	TATAGCGCTTTTCACTGGCTAATAATG	CGTGACACGTTGCTGATATGCG
mddcc/#30_5	AAGGAAAATGAGCTATCCTCTACTGCT	TCTTTGCCGCCTCTGGTTCCAT
mddcc/#30_6	CGCTTTTCACTGGCTAATAATGTTGAT	TGGCAACGGCCGCTTCAATA
mddcc/#35_1	ACGGCTCGACCGGATGTTCCA	TGTTGTAACACATTCATCATAATAAGAC
mddcc/#35_3	CTTCTGCCGTTTCCGCCGCT	AGGGTATACACAACTACTAATGACAATT
mddcc/#35_4	TTGGGCGAGCGGCGATTGAA	GGGACTGGCCAGACGATTGATGCTT
mddcc/#36_1	TCCAATGTTGGAAAAGCAGTGCCCA	AAAGGGACTGGCCAGACGATTATTC
mddcc/#36_2	CCCCCGGGACCATTCCACGAT	GGCGCGTCAAGAACACGCCT
Primers of sgRNAs for mutation MET1 gene
Insertion events	Forward (5’ > 3’)	Reverse (5’ > 3’)
sg1	GATTGGTACACGCTGCAGCACGCCT	AAACAGGCGTGCTGCAGCGTGTACC
sg2	GGTCGTCTGGTGGGGATCCTGATAT	AAACATATCAGGATCCCCACCAGAC
Primers for genotyping
Name	Forward (5’ > 3’)	Reverse (5’ > 3’)	Note
Geno-sg1	TGCGTCGGTTTAGTCAATGCGA	GCTCAACCCGTCCAAACGATGT	N/A
Geno-sg2	ACATCGTTTGGACGGGTTGAGCA	TCAAGGCCTCGCTCTCCGCA	N/A
Geno-met1-8	ACATCGTTTGGACGGGTTGAGCA	TCAAGGCCTCGCTCTCCGCA	PCR product was digested by Tsp45 I
Geno-met1-9	ACATCGTTTGGACGGGTTGAGCA	GGTAGAAGTTCCAGTGATATGAAT	larger fragment deletion
drm1	CCTGTGTTGATTGGGATTCAG	GTCGATGGAGTGCAACTTCTC	SALK_031705
drm2	AGATCGCTTCCAGAGTTAGCC	TTGTCGCAAAAAGCAAAAGAG	SALK_150863
cmt3	ATTTTACCCCGGCAATTACTG	ATAAGAGAAGGAGCTGCTGCC	SALK_148381
cmt2	CCATAGAACTTAAAAGCCGGG	CTTGTGGCCCTCCTTAGGTAC	SALK_012874
Primers for RT-qPCR
Name	Forward (5’ > 3’)	Reverse (5’ > 3’)
qEF1a	TCAGACCCGTGAGCACGCTCTT	TAGCCTTGGAGTATTTGGGGGTG
down_AT4G03935	TCCTTCGGATTGTTCTTGAAAAGGGTT	CCATGCGCGCAGACTGAGAC
down_AT2G05210	AGTCAGTCTCATTGGTATCGTCCTTGA	GTCGTCGTGGTTCTTGATTTGAGGA
down_AT4G12420	CGAATTCGGACACCCTGACAATGTT	TCGTGAATCCAATGCTCTTCGATGCC
down_AT2G44830	GACAGATTCTCGTGTTTGGTCATGGA	CATCTCGAACCAGAACATTCTCAGGC
down_AT4G18760	TCCTTCTCGCCAAATGGTGTGGT	AACCGGGATTTGTGTGGAGAACC
down_AT1G28330	GACCTCAGCCTGACCGTGGC	GCCGGCATGGTCAACGACCT
down_AT1G20810	AGTCGGAGGCAAGAGAACGGT	GGAGGAGTCACCCGAAGCAGC
down_AT1G31710	CGCTGACAGGAGCCAAGGCG	GGCATCGTCGGGTAATCTTCCTGG
down_AT5G28770	GCTAGAGACACAAGTTTCACAGCTTCG	TTGGGTTAAAGCCAGTGAGTCTCTTCA
down_AT5G17780	TGCTTAATTGCTCTTGCTTTGGCTGC	CGGTGGCCACAACCGCTTTCT
down_AT1G77270	ACCCCTTTCCGGATGGAGGCAA	GTCAACGGTCTCTTGACTGATGCTT
down_AT2G02500	GGTCTAGAGGTAACAGATGACGTTTCG	CGCTCAAGATTCTCTCAGCAAGCAG
down_AT4G23740	ACTACTCACGGGAAAATCGCCCA	CTGCGGTCCATTCCTCTCTCACT
down_AT3G25740	TCATCGGTCATGGTGTAGGAACGG	ACAAACTCTGTTGTTCCAATGGTGAGA
down_AT5G62580	GTTCAGATTGAACAACAGCAAGCCAA	TCCGTGAACTCGTGTTTCCAGACC
down_AT3G28840	GCCCAGGGCCTCTTCTCAGC	AACCGCTCTGCTGTTGGGTGC
down_AT3G47860	AGCCACAGACTACGACAACTACGC	CGGGTCATAGCCAAATTGTGCCAAGTA
down_AT4G30110	CTACCAGAACTTTCCAGGAGAAGGGA	AGCATCTGAGAGATTGAAAACACCAGC
down_AT5G58310	GGACCACAAAATCTCCCAACAAGCA	ATGCCATGACAGGGGCCGGA
down_AT3G55646	ACCATGCCACTTGAGCTCATCCC	ATGCGCGTTTGGAATCGCCT
down_AT3G15520	AACTGGAGAACTTGCTCTAAGAAGGGC	TGCTCTCCATGGTACCGTAAGGCT
down_AT1G29980	GCCGTCTTAGTCGCCGTCGC	CTCCGTCGTCAGGAAAGCCACT
down_AT3G61250	TCTGAGACCAGACATAAAGAGAGGTCC	CTTGATCTCGTTGTCTGTTCTTCCTGG
down_AT4G39070	GCCGGGAAACATCTCCGGTTCT	TGCATAGTATTGCTCTGTCTTCTTGGC
down_AT3G11520	TGGCGACAGGACCAGTTGTTCA	CCAATGTCGCCAAGAGCACGAC
up_AT5G07610	TGGCGCGGTTAACTGGTACGG	CCTGGGATCAGGTAGCGGTTCG
up_AT5G18360	ACATAAGGGAGAGCCAGCTTGAGAA	AGACAGAGTTCCTCGATATTTACCGCT
up_AT1G11210	CGGCCAAAAGAAACCGGTGGT	ACGGAAGCGTTGACTTGTTGCC
up_AT1G21400	GGGTCGAAGATAACGGATGGTGGA	TCCCACTTCTCCGCAGCCTGA
up_AT2G26580	ATCCAGACATAAGCCACAGAGAAGCA	TGCTTGTTACTCTCCAGCATTAGACCA
up_AT5G03780	GGAACCAGCAGGCAACAACCA	GCTGCAAATTTCTCCACTCCCACC
up_AT1G64460	GGCAAATGCAGATCGACATGCTGG	CGCTTGCGGCCAGTAGAGCC
up_AT4G23570	AGGGCCAGCGGTTTTGCCA	GCTGCGTCTCCTTCCAGCTTCTC
up_AT5G58940	AGATTCTCACTGGAAGACGTCCCA	CCACTTCAATGGCGGCTCGG
up_AT1G71190	CCTTGCATTGTGATTCCGTTGATGGC	CGCAGCTTCTTCCACCTTGGC
up_AT1G03620	AGAGGCGACCGGGCAAAGTG	TTCCTGGAAGACATTTTGGCTTTGGA
up_AT3G09270	ACGTGGAAGACAACTCACACGATCT	ACTCTCCGGTCCCCAACAAGC
up_AT1G01550	CGAAACTTCTCTCAGGCGAATTCAAGT	ACCACGTGGAGGGTCTTGTGG
up_AT1G61490	TCGGAGAGAAGATCTCAAGGTTCAGC	CACACCTTCCAACTTCTAACGGACG
up_AT4G29160	TGGCGACTCCAATGGGGGCA	GCCCTGCAGGCACTGGAACT
up_AT1G54360	ATGGAAAGCTCACCAGCCCCA	TGTGGTTCCGCGCATCTGCAT
up_AT4G05590	ATCACAGGTACTGGACTTGTTTGGTCA	TCCCTGTCACAGCCATACCAAGACT
up_AT5G61460	GACAGAAGCCCCGTTTCGAGCA	GGGGTGATGAACATCCACTGCGA
up_AT3G28340	GGAACCAACACGGTCTCGGTGG	CAAGCCTAACCCATGGCTTCCC
up_AT2G20880	GAGACGGGTTGGGCTGAGGC	TGTGTGGCGTCAAGATCGTCCT
up_AT3G11340	CCCGAGGATTGTTCTCCGAACCG	GGAAGCTCCGGAACCGGTGAG
up_AT3G13380	GGACGATCGGCCATTCAAAAGACCA	CTTCGACCAACGGCGTTTCCT
up_AT1G64300	AGAGCCACCAACAACAATGCCAA	CGGTTTTATAGGCGATGATCCTGGAGA
up_AT1G49050	AACACTGCCTATCTGCTGGCGA	ACCATTTGCTCCCTATTTGCAGAGTT
up_AT3G49340	ACGTTGGTGAAACCGGTGAGAGC	CATGCCTTCCACTGCTGCCA
