# Supplementary material for: DNA methylation-free Arabidopsis reveals crucial roles of DNA methylation in regulating gene expression and development
Source: Nat Commun. 2022 Mar 14;13:1335. doi: 10.1038/s41467-022-28940-2 (PMC8921224; doi:10.1038/s41467-022-28940-2)
Supplement: Supplementary file 6 — Supplementary Data 3 [file 41467_2022_28940_MOESM6_ESM.xlsx]

## Sheet: Sheet1
Supplementary Dataset 3. Definition of DNA methylation-associated genes
gene	feature	locus	strand	fdr_pro	body_fdr_CG	body_fdr_CHG	body_fdr_CHH	exonN	exon_fdr_CG	exon_fdr_CHG	exon_fdr_CHH	intron_fdr_CG	intron_fdr_CHG	intron_fdr_CHH	fdr_down	type	WT_fpkm	met1-9_fpkm	ddcc_fpkm	mddcc_fpkm	max_fpkm
AT2G01020	gene	Chr2:5782-5945	+	0	5.4e-128	5.65e-76	0.00563147	1	5.2e-128	5.86e-76	0.00580553	NA	NA	NA	0	Other-teM	0	1.29746e+06	0	0	1.29746e+06
ATCG00950	gene	ChrC:104691-107500	+	1	1	1	1	1	1	1	1	NA	NA	NA	1	UM	189028	188337	186053	182429	189028
AT3G41979	gene	Chr3:14199753-14199916	+	0	4.73e-37	3.57e-74	1	1	4.5e-37	3.71e-74	1	NA	NA	NA	0	Other-teM	0	112251	0	0	112251
ATCG00020	gene	ChrC:383-1444	-	1	1	1	1	1	1	1	1	NA	NA	NA	1	UM	96506	93133	106807	80069.8	106807
ATCG00490	gene	ChrC:54958-56397	+	1	1	1	1	1	1	1	1	NA	NA	NA	1	UM	44491.9	40804.9	49895.2	37333.4	49895.2
AT3G41768	gene	Chr3:14197677-14199484	+	0	0	0	6.66e-37	1	0	0	7.14e-37	NA	NA	NA	0	Other-teM	43340.2	34911.8	38148.8	25097.8	43340.2
ATCG00920	gene	ChrC:101012-102502	+	1	1	1	1	1	1	1	1	NA	NA	NA	1	UM	30260.7	20527.8	25449.7	10845	30260.7
ATCG00580	gene	ChrC:64071-64322	-	1	1	1	1	1	1	1	1	NA	NA	NA	1	UM	12579.5	12995.7	13188.7	10479	13188.7
AT2G01010	gene	Chr2:3706-5513	+	0	0	0	3.89e-11	1	0	0	4.05e-11	NA	NA	NA	0	Other-teM	11138.3	10952.5	9646.17	7453.5	11138.3
ATCG00730	gene	ChrC:76481-77672	+	1	1	1	1	2	1	1	1	1	1	1	1	UM	8202.76	7384.21	8773.47	7355.34	8773.47
ATCG00280	gene	ChrC:33720-35141	+	1	1	1	1	1	1	1	1	NA	NA	NA	1	UM	8109.43	7148.35	7885.27	7771.73	8109.43
ATCG00680	gene	ChrC:72371-73897	+	1	1	1	1	1	1	1	1	NA	NA	NA	1	UM	7499.39	6979.35	7904.05	6912.63	7904.05
ATCG00340	gene	ChrC:37375-39579	-	1	1	1	1	1	1	1	1	NA	NA	NA	1	UM	6414.11	5717.71	6146.75	6010.94	6414.11
AT1G15405	gene	Chr1:5297875-5298166	-	1	1	1	1	1	1	1	1	NA	NA	NA	1	UM	1965.55	6208.75	3849.8	3340.16	6208.75
ATCG00330	gene	ChrC:36938-37240	-	1	1	1	1	1	1	1	1	NA	NA	NA	1	UM	5771.09	5997.9	5903.87	5584.27	5997.9
ATCG00720	gene	ChrC:74841-76292	+	1	1	1	1	2	1	1	1	1	1	1	1	UM	5447.59	4990.56	5918.11	5308.75	5918.11
ATCG00140	gene	ChrC:13262-13507	-	1	1	1	1	1	1	1	1	NA	NA	NA	1	UM	5330.46	5375.2	5905.88	3499.61	5905.88
ATCG00350	gene	ChrC:39605-41857	-	1	1	1	1	1	1	1	1	NA	NA	NA	1	UM	4818.72	4330.07	4643.37	4549.91	4818.72
ATCG00120	gene	ChrC:9938-11461	-	1	1	1	1	1	1	1	1	NA	NA	NA	1	UM	3794.92	2803.15	4040.23	3115.77	4040.23
ATCG00130	gene	ChrC:11529-12798	-	1	1	1	1	2	1	1	1	1	1	1	1	UM	3318.98	2897.95	3703.58	2681.93	3703.58
ATCG00470	gene	ChrC:52265-52663	-	1	1	1	1	1	1	1	1	NA	NA	NA	1	UM	3433.2	2745.37	3665.61	2521.43	3665.61
ATCG00270	gene	ChrC:32711-33772	+	1	1	1	1	1	1	1	1	NA	NA	NA	1	UM	3533.69	3085.49	3434.33	3426.56	3533.69
AT2G07671	gene	Chr2:3251665-3252113	-	1	1	1	1	1	1	1	1	NA	NA	NA	0.0235712	UM	2266.34	3168.72	2461.08	3385.34	3385.34
ATMG00020	gene	ChrM:8848-11415	-	1	1	1	1	1	1	1	1	NA	NA	NA	1	UM	3157.89	3375.13	2789.19	3250.33	3375.13
AT1G29930	gene	Chr1:10478005-10479048	+	1	1	1	1	1	1	1	1	NA	NA	NA	1.59e-30	dMG	2529.11	3186.76	2366.44	2869.96	3186.76
ATCG00480	gene	ChrC:52660-54156	-	1	1	1	1	1	1	1	1	NA	NA	NA	1	UM	2951.59	2348.18	3117.04	2369.45	3117.04
ATCG00070	gene	ChrC:7017-7202	+	1	1	1	1	1	1	1	1	NA	NA	NA	1	UM	2999	2787.62	2702.38	3084.62	3084.62
ATCG00150	gene	ChrC:14021-14770	-	1	1	1	1	1	1	1	1	NA	NA	NA	1	UM	2728.37	1933.91	2895.64	2082.68	2895.64
ATCG00040	gene	ChrC:2056-3636	-	1	1	1	1	1	1	1	1	NA	NA	NA	1	UM	2570.93	1431.74	2822.57	1655.4	2822.57
ATCG00900	gene	ChrC:97478-97945	-	1	1	1	1	1	1	1	1	NA	NA	NA	1	UM	2105.18	1842.1	2214.38	1937.68	2214.38
ATCG01060	gene	ChrC:117318-117563	-	1	1	1	1	1	1	1	1	NA	NA	NA	1	UM	2085.03	1965.12	2104.7	1486.46	2104.7
AT1G67090	gene	Chr1:25048158-25049424	-	1	1	1	6.35e-10	6	1	1	1.25e-24	1	1	1	1	Other-teM	1341.04	1140.12	1264.76	2021.98	2021.98
ATCG00770	gene	ChrC:80068-80472	-	1	1	1	1	1	1	1	1	NA	NA	NA	1	UM	1987.16	1163.81	2018.85	1358.24	2018.85
AT1G79040	gene	Chr1:29736016-29737009	+	1	1	1	1	4	1	1	1	1	1	1	2.26e-19	dMG	1521.83	1917.57	1712.36	1474.43	1917.57
ATCG00830	gene	ChrC:84337-85843	-	1	1	1	1	2	1	1	1	1	1	1	1	UM	1810.4	1325.23	1907.26	1456.38	1907.26
ATCG00640	gene	ChrC:67488-67688	+	1	1	1	1	1	1	1	1	NA	NA	NA	1	UM	1805.05	830.003	1579.46	806.293	1805.05
ATCG00440	gene	ChrC:50001-50363	-	1	1	1	1	1	1	1	1	NA	NA	NA	1	UM	1763.13	1312.21	1790.78	924.177	1790.78
AT1G59930	gene	Chr1:22061083-22061481	-	9.29e-130	8.13354186082344e-317	4.06e-63	4.22e-49	1	7.95841238760467e-317	4.19e-63	4.53e-49	NA	NA	NA	0	Other-teM	1.19	1477.37	13.1667	1771.91	1771.91
AT5G38410	gene	Chr5:15377173-15378416	-	1	1	1	0.253506	9	1	1	1.79e-05	1	1	1	1	UM	1673.04	1021.6	1770.08	1479.78	1770.08
ATCG00430	gene	ChrC:49257-49934	-	1	1	1	1	1	1	1	1	NA	NA	NA	1	UM	1615.12	1412.6	1709.55	1355.69	1709.55
ATCG00420	gene	ChrC:48677-49153	-	1	1	1	1	1	1	1	1	NA	NA	NA	1	UM	1616.45	1235.42	1693.39	1144.87	1693.39
AT2G14610	gene	Chr2:6241704-6242463	-	1	1	1	1	1	1	1	1	NA	NA	NA	3.55e-05	dMG	1.68667	214.98	24.2333	1635.4	1635.4
ATCG00540	gene	ChrC:61657-62619	+	1	1	1	1	1	1	1	1	NA	NA	NA	1	UM	1605.41	1096.01	1611.49	1291.17	1611.49
ATCG00780	gene	ChrC:80696-81064	-	1	1	1	1	1	1	1	1	NA	NA	NA	1	UM	1520.22	912.167	1532.34	907.113	1532.34
ATCG00800	gene	ChrC:82826-83482	-	1	1	1	1	1	1	1	1	NA	NA	NA	1	UM	1437.13	874.45	1481.51	1010.74	1481.51
ATCG01050	gene	ChrC:115665-117185	-	1	1	1	1	1	1	1	1	NA	NA	NA	1	UM	1430.75	1139.52	1452.09	1241.45	1452.09
AT2G39730	gene	Chr2:16570746-16573548	-	0	1	1	1	20	1	1	1	1	1	1	1	pMG	1203.61	1276.03	1409.32	1393.55	1409.32
ATCG00840	gene	ChrC:85862-86143	-	1	1	1	1	1	1	1	1	NA	NA	NA	1	UM	1342.29	811.137	1272.3	855.303	1342.29
ATCG00810	gene	ChrC:83467-83949	-	1	1	1	1	1	1	1	1	NA	NA	NA	1	UM	1209.41	727.48	1318.3	833.517	1318.3
ATCG00670	gene	ChrC:69910-71882	-	1	1	1	1	3	1	1	1	1	1	1	1	UM	1186.39	1073.18	1308.28	1248.39	1308.28
AT2G35750	gene	Chr2:15029829-15030290	-	1	1	1	1	1	1	1	1	NA	NA	NA	1	UM	862.28	1243.71	847.927	917.43	1243.71
ATCG01080	gene	ChrC:118377-118907	-	1	1	1	1	1	1	1	1	NA	NA	NA	1	UM	1187.19	927.79	1223.98	916.123	1223.98
ATCG00820	gene	ChrC:84005-84283	-	1	1	1	1	1	1	1	1	NA	NA	NA	1	UM	1215.77	736.567	1201.75	761.517	1215.77
ATCG01070	gene	ChrC:117804-118109	-	1	1	1	1	1	1	1	1	NA	NA	NA	1	UM	1172.85	981.517	1200.49	816.967	1200.49
ATCG00300	gene	ChrC:35751-35939	+	1	1	1	1	1	1	1	1	NA	NA	NA	1	UM	1198.49	824.833	1113.05	731.9	1198.49
AT1G20340	gene	Chr1:7042429-7043363	-	1	1	1	1	1	1	1	1	NA	NA	NA	1	UM	1131.3	930.307	1193.05	781.063	1193.05
ATCG00905	gene	ChrC:97999-98793	-	1	1	1	1	2	1	1	1	1	1	1	1	UM	1083.32	900.34	1153.42	726.5	1153.42
ATCG00520	gene	ChrC:59772-60326	+	1	1	1	1	1	1	1	1	NA	NA	NA	1	UM	1093.21	747.02	1138.05	736.647	1138.05
AT1G29920	gene	Chr1:10474784-10475959	-	1	1	1	1	1	1	1	1	NA	NA	NA	0.000160199	dMG	962.147	1119.02	992.743	887.697	1119.02
ATCG00530	gene	ChrC:60741-61430	+	1	1	1	1	1	1	1	1	NA	NA	NA	1	UM	1067.89	766.543	1084.42	951.067	1084.42
AT3G14210	gene	Chr3:4729823-4731803	+	4.54e-177	1	1	1	5	1	1	1	1	1	1	1	pMG	115.41	314.167	254.587	1066.84	1066.84
ATCG00750	gene	ChrC:78960-79376	-	1	1	1	1	1	1	1	1	NA	NA	NA	1	UM	1004.57	608.833	1004.31	736.297	1004.57
AT3G54890	gene	Chr3:20339504-20341103	-	1	1	1	1	17	1	1	1	1	1	1	1	UM	635.897	953.617	639.803	759.947	953.617
ATCG00890	gene	ChrC:94941-96795	-	1	1	1	1	2	1	1	1	1	1	1	1	UM	912.993	581.41	948.063	651.45	948.063
ATCG00790	gene	ChrC:81189-82652	-	1	1	1	1	2	1	1	1	1	1	1	1	UM	774.48	569.793	878.6	644.603	878.6
AT5G38420	gene	Chr5:15380945-15382035	-	1	1	1	1	3	1	1	1	1	1	1	1	UM	783.8	527.727	814.683	867.99	867.99
ATCG01100	gene	ChrC:119847-122009	-	1	1	1	1	2	1	1	1	1	1	1	1	UM	853.58	609.763	826.207	614.05	853.58
AT2G25510	gene	Chr2:10856372-10857156	+	1	1	1	1	4	1	1	1	1	1	1	0.111133	UM	138.98	531.21	235.347	850.257	850.257
ATCG00660	gene	ChrC:68512-68865	-	1	1	1	1	1	1	1	1	NA	NA	NA	1	UM	824.807	497.397	849.213	568.85	849.213
AT4G10340	gene	Chr4:6408016-6409677	+	1	1	1	1	6	1	1	1	1	1	1	1	UM	667.183	839.307	733.617	723.207	839.307
ATCG00650	gene	ChrC:67917-68222	+	1	1	1	1	1	1	1	1	NA	NA	NA	1	UM	762.207	442.563	830.593	400.457	830.593
AT2G05100	gene	Chr2:1823240-1824425	-	8.23e-118	1	1	1	2	1	1	1	1	1	1	0	pMG	583.82	828.927	558.007	802.067	828.927
AT3G47470	gene	Chr3:17493372-17495033	-	3.96e-141	1	1	1	4	1	1	1	1	1	1	1	pMG	510.143	820.463	533.873	654.867	820.463
AT2G34420	gene	Chr2:14522524-14523568	-	1	1	1	1	1	1	1	1	NA	NA	NA	0.171764	UM	432.077	782.047	406.907	672.097	782.047
AT5G66570	gene	Chr5:26568653-26570278	+	1	1	1	1	3	1	1	1	1	1	1	1	UM	599.287	747.883	652.22	777.477	777.477
AT4G28750	gene	Chr4:14202758-14203961	-	1	1	1	1	3	1	1	1	1	1	1	1	UM	618.347	774.993	626.83	754.47	774.993
AT5G54270	gene	Chr5:22038273-22039568	+	2.39e-17	1	1	1	3	1	1	1	1	1	1	8e-21	pMG	482.767	767.093	533.377	668.92	767.093
AT2G05520	gene	Chr2:2026162-2027117	+	1.42e-184	1	1	1	17	1	1	1	1	1	1	1	pMG	186.097	390.427	216.59	757.187	757.187
AT1G29910	gene	Chr1:10472280-10473299	-	1	0.000238831	1	1	1	0.000229545	1	1	NA	NA	NA	2.85e-26	gbM	350.883	708.903	316.777	613.42	708.903
ATMG01190	gene	ChrM:302166-303689	-	1	1	1	1	1	1	1	1	NA	NA	NA	1	UM	356.37	553.003	350.703	698.033	698.033
ATCG00740	gene	ChrC:77901-78890	-	1	1	1	1	1	1	1	1	NA	NA	NA	1	UM	678.427	391.883	624.22	512.47	678.427
AT2G05070	gene	Chr2:1799234-1800392	-	5.5e-43	1	1	1	2	1	1	1	1	1	1	0	pMG	457.01	663.447	401.08	568.037	663.447
ATCG00710	gene	ChrC:74485-74706	+	1	1	1	1	1	1	1	1	NA	NA	NA	1	UM	526.217	636.593	657.967	463.39	657.967
ATMG01390	gene	ChrM:361350-363284	-	1	1	1	1	1	1	1	1	NA	NA	NA	1	UM	642.837	505.21	523.833	320.697	642.837
AT1G61520	gene	Chr1:22699715-22701383	+	0	1	1	1	8	1	1	1	1	1	1	1	pMG	499.89	642.23	523.907	613.85	642.23
AT5G02380	gene	Chr5:506498-507244	-	5.3e-28	1	1	1	2	1	1	1	1	1	1	1	pMG	477.757	629.37	461.363	326.26	629.37
AT5G42530	gene	Chr5:17004738-17005393	-	1.38e-101	1	1	1	2	1	1	1	1	1	1	1.44e-95	pMG	97.6367	450.67	181.047	624.423	624.423
AT4G21960	gene	Chr4:11646174-11648462	-	1	1	1	1	4	1	1	1	1	1	1	1	UM	147.783	619.477	137.073	391.127	619.477
ATCG00380	gene	ChrC:45223-45828	-	1	1	1	1	1	1	1	1	NA	NA	NA	1	UM	607.397	388.953	601.537	500.487	607.397
ATMG00640	gene	ChrM:188084-188662	-	1	1	1	1	1	1	1	1	NA	NA	NA	1	UM	287.853	438.49	305.533	606.77	606.77
AT4G38970	gene	Chr4:18163496-18165762	-	1	1	1	1	14	1	1	1	1	1	1	1	UM	434.82	494.287	484.563	602.617	602.617
ATMG01360	gene	ChrM:349830-351413	-	1	1	1	1	1	1	1	1	NA	NA	NA	1	UM	255.623	370.413	263.713	589.32	589.32
AT3G61470	gene	Chr3:22745653-22747282	+	1	1.35e-32	1	1	4	1.81e-51	1	1	1	1	1	9.65e-21	gbM	442.107	587.38	488.637	567.277	587.38
AT5G02500	gene	Chr5:553745-556442	-	1	1	1	1	5	1	1	1	1	1	1	1	UM	305.647	427.287	362.45	582.747	582.747
AT1G67865	gene	Chr1:25446289-25446737	-	1	1	1	1	1	1	1	1	NA	NA	NA	1	UM	219.183	582.183	221.66	211.787	582.183
AT1G59920	gene	Chr1:22059424-22059822	-	0	3.27e-235	7.51e-57	4.27e-70	1	3.2e-235	7.75e-57	4.57e-70	NA	NA	NA	1.34e-59	Other-teM	0.693333	418.447	4.70333	579.973	579.973
ATCG00360	gene	ChrC:42584-43751	-	1	1	1	1	2	1	1	1	1	1	1	1	UM	433.637	492.167	449.923	577.663	577.663
AT5G64040	gene	Chr5:25628588-25629615	-	6.5e-16	1	1	1	6	1	1	1	1	1	1	2.87e-94	pMG	505.72	508.913	573.087	408.403	573.087
AT3G44310	gene	Chr3:15986864-15989103	+	1	1	1	1	15	1	1	1	1	1	1	0	dMG	205.28	391.923	227.323	503.153	503.153
AT3G08940	gene	Chr3:2717675-2718883	+	0.0275877	1	1	1	3	1	1	1	1	1	1	4.88e-42	dMG	334.71	502.667	359.413	386.107	502.667
AT3G53420	gene	Chr3:19803655-19805713	-	1	1	1	1	9	1	1	1	1	1	1	1	UM	269.187	313.293	305.763	497.32	497.32
AT5G38430	gene	Chr5:15384117-15385247	-	0	1	1	1	4	1	1	1	1	1	1	1	pMG	445.863	209.243	433.493	492.99	492.99
AT1G15820	gene	Chr1:5446462-5447859	-	1	1	1	1	2	1	1	1	1	1	1	1	UM	376.61	483.12	413.52	335.15	483.12
ATCG01090	gene	ChrC:119244-119762	-	1	1	1	1	1	1	1	1	NA	NA	NA	1	UM	474.693	344.57	463.823	397.367	474.693
AT3G21055	gene	Chr3:7376635-7377186	-	1	1	1	1	1	1	1	1	NA	NA	NA	1	UM	373.213	378.02	441.317	454.003	454.003
AT2G07731	pseudogene	Chr2:3467199-3468078	-	1	1	1	1	1	1	1	1	NA	NA	NA	1	UM	240.067	428.01	275.597	453.93	453.93
ATCG01110	gene	ChrC:122011-123192	-	1	1	1	1	1	1	1	1	NA	NA	NA	1	UM	446.173	254.267	425.747	271.88	446.173
AT1G06680	gene	Chr1:2047825-2049418	+	2.8e-25	1	1	1	8	1	1	1	1	1	1	1	pMG	350.63	436.917	374.477	443.58	443.58
AT4G10920	gene	Chr4:6696712-6699199	-	0	1	1	1	7	1	1	1	1	1	1	1	pMG	19.48	360.29	79.37	440.297	440.297
AT3G26650	gene	Chr3:9795071-9797045	+	1	1	1	1	5	1	1	1	5.84e-12	1	1	1	UM	362.63	396.14	438.957	437.303	438.957
AT5G14740	gene	Chr5:4757972-4762615	+	1	1	1	1	50	1	1	1	1	1	1	1	UM	237.113	304.073	283.43	436.943	436.943
AT2G47400	gene	Chr2:19446854-19447438	+	2.77e-05	1	1	1	1	1	1	1	NA	NA	NA	1	pMG	364.05	404.47	421	436.327	436.327
AT3G01500	gene	Chr3:194724-198019	-	1	1	1	1	29	1	1	1	1	1	1	1	UM	419.15	269.193	422.933	353.57	422.933
AT4G05180	gene	Chr4:2671822-2673243	-	0	1	1	1	3	1	1	1	1	1	1	0	pMG	316.627	422.463	307.1	313.97	422.463
AT2G45960	gene	Chr2:18910295-18911982	+	1	1	1	1	11	1	1	1	1	1	1	1	UM	259.663	278.577	301.92	421.393	421.393
AT2G14560	gene	Chr2:6213972-6215901	+	1	1	1	1.58e-46	5	1	1	1.01e-27	1	1	1	0	Other-teM	17.0133	212.543	55.83	420.08	420.08
ATMG00060	gene	ChrM:20571-22086	-	1	1	1	1	2	1	1	1	1	1	1	1	UM	222.44	328.45	209.977	417.413	417.413
AT2G41090	gene	Chr2:17135721-17136852	+	4.05e-07	1	1	1	3	1	1	1	1	1	1	1	pMG	104.553	413.997	200.683	385.52	413.997
AT2G30570	gene	Chr2:13019028-13020194	-	3.72e-05	1	1	1	2	1	1	1	1	1	1	1	pMG	308.233	406.883	292.393	406.007	406.883
AT5G60390	gene	Chr5:24288658-24291020	+	1	1	1	1	10	1	1	1	1	1	1	1	UM	231.33	224.417	245.587	405.477	405.477
AT1G51400	gene	Chr1:19052023-19052582	-	4.54e-184	1	1	1	1	1	1	1	NA	NA	NA	1	pMG	286.037	404.117	301.587	317.373	404.117
AT1G08380	gene	Chr1:2640813-2641828	-	1	1	1	1	3	1	1	1	1	1	1	3.47e-07	dMG	269.367	400.703	283.883	335.64	400.703
AT2G21330	gene	Chr2:9128147-9130240	-	1	1	1	1	18	1	1	1	1	1	1	1	UM	324.537	398.28	375.743	370.917	398.28
AT1G30380	gene	Chr1:10722197-10723247	+	1	1	1	1	3	1	1	1	1	1	1	1.3198278729852e-313	dMG	359.88	391.763	386.51	343.123	391.763
AT1G31580	gene	Chr1:11311169-11311989	+	0	1	1	1	2	1	1	1	1	1	1	1	pMG	165.54	318.907	193.323	390.917	390.917
AT4G35090	gene	Chr4:16700342-16703325	-	1	1	1	1	15	1	1	1	1	1	1	1	UM	208.493	238.563	229.57	390.15	390.15
AT5G01530	gene	Chr5:208937-210445	+	1	1	1	1	2	1	1	1	1	1	1	1	UM	290.42	379.047	313.697	389.923	389.923
AT1G23310	gene	Chr1:8268404-8271933	-	0	1	1	1	28	1	1	1	1	1	1	0	pMG	281.3	323.23	382.607	382.74	382.74
AT5G35630	gene	Chr5:13830429-13833542	+	0	1	1	1	33	3.44e-09	1	1	1	1	1	0	pMG	308.577	210.843	382.377	217.623	382.377
ATCG01040	gene	ChrC:114461-115447	+	1	1	1	1	1	1	1	1	NA	NA	NA	1	UM	378.44	290.707	375.097	320.303	378.44
ATCG01010	gene	ChrC:110398-112638	-	1	1	1	1	1	1	1	1	NA	NA	NA	1	UM	378.013	230.13	318.737	254.86	378.013
AT3G22235	gene	Chr3:7854419-7855814	-	0	1	1	1	7	1	1	1	1	1	1	1	pMG	56.5833	244.43	81.3333	373.24	373.24
ATCG00180	gene	ChrC:20251-23084	-	1	1	1	1	2	1	1	1	1	1	1	1	UM	360.01	216.62	371.12	285.373	371.12
AT2G07698	gene	Chr2:3361474-3364127	+	1	1	1	1	2	1	1	1	1	0.360872	1	1	UM	188.663	291.87	190.64	370.313	370.313
ATMG00160	gene	ChrM:40502-42628	-	1	1	1	1	2	1	1	1	1	1	1	1	UM	241.6	331.613	262.333	363.09	363.09
AT1G42970	gene	Chr1:16127381-16129843	+	1	1	1	1	9	1	1	1	1	1	1	1	UM	310.957	253.78	358.833	275.417	358.833
AT1G60950	gene	Chr1:22444390-22445222	+	0	1	1	1	1	1	1	1	NA	NA	NA	1	pMG	293.973	202.253	234.337	356.107	356.107
AT1G09310	gene	Chr1:3009055-3009880	+	1	1	1	1	1	1	1	1	NA	NA	NA	1	UM	344.65	305.403	355.26	309.583	355.26
AT1G52230	gene	Chr1:19454836-19455668	+	1	1	1	1	3	1	1	1	1	1	1	1	UM	313.037	353.397	329.013	304.37	353.397
AT5G20700	gene	Chr5:7005844-7007117	-	1	1	1	1	2	1	1	1	1	1	1	1	UM	75.9133	212.71	104.72	349.38	349.38
AT4G37930	gene	Chr4:17831731-17834927	-	1	1	1	1	15	1	1	1	1	1	1	1	UM	317.947	269.293	349.35	263.373	349.35
AT4G12800	gene	Chr4:7521322-7522670	+	0	1	1	1	2	1	1	1	1	1	1	0	pMG	237.857	337.343	222.9	344.81	344.81
ATCG00160	gene	ChrC:15013-15723	-	1	1	1	1	1	1	1	1	NA	NA	NA	1	UM	337.517	194.297	343.647	235.557	343.647
AT5G26000	gene	Chr5:9079505-9082384	-	5e-121	1	1	1	24	1	1	1	1	1	1	1	pMG	339.063	250.407	267.397	234.24	339.063
ATCG00870	gene	ChrC:93495-93728	+	1	1	1	1	1	1	1	1	NA	NA	NA	1	UM	239.567	197.003	333.787	338.497	338.497
AT3G56940	gene	Chr3:21076505-21078443	+	1	1	1	1	11	1	1	1	1	1	1	1	UM	246.3	252.11	253.063	335.34	335.34
AT1G72610	gene	Chr1:27339114-27340044	-	1	1	1	1	1	1	1	1	NA	NA	NA	1	UM	298.137	240.533	290.357	332.223	332.223
ATMG00080	gene	ChrM:25076-25615	-	1	1	1	1	1	1	1	1	NA	NA	NA	1	UM	199.027	307.077	191.603	328.12	328.12
AT2G07707	gene	Chr2:3386292-3386768	+	1	1	1	1	1	1	1	1	NA	NA	NA	1	UM	216.413	301.173	207.15	327.807	327.807
AT3G02470	gene	Chr3:508886-511561	+	1	1	1	1	12	1	1	1	1	1	1	1	UM	134.613	174.487	131.427	325.193	325.193
AT3G63160	gene	Chr3:23333513-23334034	-	1	1	1	1	1	1	1	1	NA	NA	NA	1	UM	234.593	268.087	267.37	322.363	322.363
AT2G38540	gene	Chr2:16130350-16131174	+	1	1	1	1	2	1	1	1	1	1	1	1	UM	286.357	263.89	321.157	294.373	321.157
AT1G14880	gene	Chr1:5132535-5133716	-	1	1	1	1	4	1	1	1	1	1	1	1	UM	6.07667	99.94	36.5133	315.02	315.02
AT4G21280	gene	Chr4:11334402-11335773	+	1	1	1	1	6	1	1	1	1	1	1	1	UM	266.05	249.413	312.56	245.61	312.56
AT3G09390	gene	Chr3:2889486-2890229	-	1	1	1	1	2	1	1	1	1	1	1	0.00210069	dMG	62.5	218.213	70.87	312.49	312.49
AT5G13630	gene	Chr5:4387334-4392227	-	1	1	1	1	10	0.572796	1	1	1	1	1	1	UM	263.44	238.927	306.937	308.733	308.733
AT1G32060	gene	Chr1:11532533-11534639	+	1	1	1	1	5	1	1	1	1	1	1	1	UM	260.993	266.067	295.113	301.807	301.807
AT5G35480	gene	Chr5:13689204-13689558	-	3.83e-153	1.3e-18	2.74e-22	1.45e-23	1	1.24e-18	2.79e-22	1.53e-23	NA	NA	NA	9.02e-101	Other-teM	23.7767	301.34	264.68	209.177	301.34
ATMG00980	gene	ChrM:260224-260601	-	1	1	1	1	1	1	1	1	NA	NA	NA	1	UM	137.6	216.923	158.35	300.35	300.35
AT1G74470	gene	Chr1:27991165-27993006	+	1	1	1	1	3	1	1	1	1	1	1	1	UM	240.927	253.143	272.83	284.64	284.64
ATCG00500	gene	ChrC:57075-58541	+	1	1	1	1	1	1	1	1	NA	NA	NA	1	UM	248.387	225.847	280.24	261.537	280.24
AT5G08760	gene	Chr5:2854940-2855617	+	2.7e-48	1	1	1	3	1	1	1	1	1	1	1	pMG	33.54	278.253	76.61	251.78	278.253
AT4G03280	gene	Chr4:1440146-1441863	+	0	1	1	1	9	1	1	1	1	1	1	1	pMG	249.373	228.43	277.353	235.823	277.353
AT3G63052	gene	Chr3:23298911-23299111	-	1	1	1	1	1	1	1	1	NA	NA	NA	1	UM	109.56	222.223	112.917	273.863	273.863
AT2G41100	gene	Chr2:17137829-17139612	+	1	1	1	1	15	1	1	1	1	1	1	1	UM	54.89	273.77	99.3467	194.17	273.77
AT4G20360	gene	Chr4:10989952-10991709	+	1	1	1	1	1	1	1	1	NA	NA	NA	0	dMG	240.483	197.613	273.62	237.893	273.62
AT5G50920	gene	Chr5:20715469-20720374	-	1	1.77e-221	1	1	10	7.27883339205289e-316	1	1	1	1	1	1	gbM	188.327	226.893	204.027	272.43	272.43
AT3G50820	gene	Chr3:18890876-18892426	-	1	1	1	1	3	1	1	1	1	1	1	1	UM	242.89	262.767	269.737	261.28	269.737
AT3G57260	gene	Chr3:21188517-21189859	-	1	1	1	1	2	1	1	1	1	1	1	1	UM	1.75	170.397	10.3067	268.85	268.85
AT3G14420	gene	Chr3:4821523-4824178	+	1	1	1	1	70	1	1	1	1	1	1	1	UM	187.043	204.353	195.187	268.1	268.1
AT1G72930	gene	Chr1:27439452-27440464	+	1	1	1	1	4	1	1	1	1	1	1	5.58e-156	dMG	49.0167	228.723	95.1933	268.093	268.093
AT1G12900	gene	Chr1:4392450-4394400	-	1	1	1	1	20	1	1	1	1	1	1	1	UM	213.99	168.87	264.293	187.883	264.293
AT1G37130	gene	Chr1:14158527-14161938	+	1	1	1	1	3	1	1	1	1	1	1	1	UM	180.017	129.65	258.23	177.303	258.23
ATMG00730	gene	ChrM:217631-219077	+	1	1	1	1	1	1	1	1	NA	NA	NA	1	UM	80.89	126.617	72.7067	256.89	256.89
ATMG00650	gene	ChrM:188929-189231	-	1	1	1	1	1	1	1	1	NA	NA	NA	1	UM	189.917	211.77	167.303	256.32	256.32
AT3G08580	gene	Chr3:2605442-2607787	-	1	1	1	1	8	1	1	1	1	1	1	1	UM	119.603	161.007	143.483	247.403	247.403
ATCG00190	gene	ChrC:23111-26329	-	1	1	1	1	1	1	1	1	NA	NA	NA	1	UM	233.897	141.113	246.743	188.227	246.743
AT3G62030	gene	Chr3:22973004-22975378	+	1	1	1	1	23	1	1	1	1	1	1	1	UM	208.813	145.597	246.72	154.713	246.72
AT1G11860	gene	Chr1:4001113-4003442	+	1	1	1	1	12	1	1	1	1	1	1	1	UM	208.213	177.67	246.497	191.337	246.497
ATMG00070	gene	ChrM:23663-24235	-	1	1	1	1	1	1	1	1	NA	NA	NA	1	UM	182.267	238.687	172.933	246.147	246.147
AT4G34620	gene	Chr4:16534855-16536171	-	1	1	1	1	3	1	1	1	1	1	1	1	UM	205.91	188.327	242.827	196.673	242.827
AT1G44575	gene	Chr1:16871696-16873383	+	0	1	1	1	7	1	1	1	1	1	1	1	pMG	229.82	198.153	242.563	218.603	242.563
AT5G54770	gene	Chr5:22246592-22248332	+	1	1	1	1	3	1	1	1	1	1	1	4.8e-25	dMG	242.35	234.547	216.673	147.277	242.35
AT2G41430	gene	Chr2:17269232-17270542	+	1	1	1	1	13	1	1	1	1	1	1	1	UM	121.937	241.737	107.717	126.437	241.737
AT5G27850	gene	Chr5:9873152-9874598	+	0	1	1	1	5	1	1	1	1	1	1	1	pMG	79.94	88.7133	239.37	195.873	239.37
ATMG00090	gene	ChrM:25482-28733	-	1	1	1	1	2	1	1	1	1	1	1	1	UM	153.24	221.14	143.793	238.293	238.293
AT2G30860	gene	Chr2:13138997-13140245	+	1	1	1	1	7	1	1	1	1	1	1	1	UM	101.95	231.057	89.92	234.983	234.983
ATCG00170	gene	ChrC:15938-20068	-	1	1	1	1	1	1	1	1	NA	NA	NA	1	UM	233.44	111.153	228.82	154.173	233.44
AT5G66190	gene	Chr5:26450964-26453199	-	1	1	1	1	18	1	1	1	1	1	1	1	UM	188.513	198.833	231.073	220.117	231.073
AT3G16640	gene	Chr3:5669373-5670842	-	1	1	1	1	4	1	1	1	1	1	1	1	UM	175.107	220.447	173.68	230.67	230.67
AT4G09650	gene	Chr4:6100743-6101708	+	2.69e-260	1	1	1	1	1	1	1	NA	NA	NA	0	pMG	166.953	178.873	185.457	226.697	226.697
AT1G02930	gene	Chr1:661177-662456	-	1	1	1	1	7	1	1	1	1	1	1	1	UM	5.22	87.8733	16.24	224.717	224.717
AT4G17090	gene	Chr4:9604962-9607334	-	1	1	1	1	4	1	1	1	1	1	1	1	UM	199.273	184.917	209.917	224.583	224.583
AT5G42980	gene	Chr5:17242607-17243912	+	1	1	1	1	3	1	1	1	1	1	1	1	UM	125.453	186.367	118	223.09	223.09
AT1G23130	gene	Chr1:8200383-8201235	+	1	1	1	1	2	1	1	1	1	1	1	0	dMG	92.68	222.017	86.7233	154.883	222.017
AT5G09660	gene	Chr5:2993444-2995675	-	1	1	1	1	28	1	1	1	1	1	1	1	UM	182.4	217.897	221.72	183.003	221.72
AT4G02380	gene	Chr4:1046204-1046997	-	1	1	1	1	4	1	1	1	1	1	1	1	UM	10.8933	146.783	34.19	220.967	220.967
AT2G13360	gene	Chr2:5539240-5541358	-	0	1	1	1	10	1	1	1	1	1	1	7.77e-149	pMG	192.03	191.97	220.407	199.127	220.407
AT1G02920	gene	Chr1:658657-659771	-	1	1	1	1	3	1	1	1	1	1	1	1.96e-16	dMG	2.36	61.88	7.65	220.11	220.11
AT3G50480	gene	Chr3:18733068-18734388	+	1	1	1	0	2	1	1	0	1	1	1	0	Other-teM	16.0433	169.63	47.9533	218.59	218.59
AT3G15353	gene	Chr3:5180642-5181586	-	1	1	1	1	6	1	1	1	1	1	1	1	UM	104.683	216.85	83.5367	172.837	216.85
AT3G60245	gene	Chr3:22268746-22270006	+	1.26e-50	1	1	1	5	1	1	1	1	1	1	1	pMG	175.227	139.853	203.98	216.473	216.473
AT2G31141	gene	Chr2:13271726-13272534	-	1	1	1	1	5	1	1	1	1	1	1	1	UM	98.1933	215.33	152.263	213.22	215.33
AT5G42050	gene	Chr5:16815489-16817301	+	1	1	1	1	4	1	1	1	1	1	1	1	UM	25.7633	133.653	45.3733	213.603	213.603
AT2G34430	gene	Chr2:14524756-14525763	+	1	1	1	1	1	1	1	1	NA	NA	NA	1	UM	150.6	212.547	86.53	189.613	212.547
AT3G56290	gene	Chr3:20878539-20879568	-	1	1	1	1	3	1	1	1	1	1	1	1	UM	157.03	83.44	212.493	130.527	212.493
AT3G28940	gene	Chr3:10968100-10969387	-	0	1	1	1	5	1	1	1	1	1	1	1	pMG	62.3733	196.993	84.0067	211.963	211.963
AT1G31330	gene	Chr1:11214824-11216037	-	1	1	1	1	2	1	1	1	1	1	1	1	UM	127.17	149.537	125.777	211.927	211.927
AT5G65220	gene	Chr5:26061229-26062682	+	1	1	1	1	2	1	1	1	1	1	1	1	UM	178.743	119.23	211.65	118.2	211.65
AT3G07230	gene	Chr3:2299774-2300267	+	1	1	1	1	2	1	1	1	1	1	1	1	UM	148.107	137.613	147.9	210.687	210.687
AT3G61440	gene	Chr3:22735663-22738126	+	1	1	1	1	28	1	1	1	1	1	1	1	UM	119.72	159.587	132.833	209.45	209.45
AT1G09340	gene	Chr1:3015328-3018234	+	1	1	1	1	10	1	1	1	1	1	1	1	UM	191.993	142.817	209.277	142.013	209.277
AT5G53300	gene	Chr5:21632021-21634247	-	7.67e-05	1	1	1	20	1	1	1	1	1	1	1	pMG	96.8533	167.897	105.253	208.897	208.897
AT1G05190	gene	Chr1:1502344-1503830	-	1	1	1	1	3	1	1	1	1	1	1	1	UM	182.077	114.333	208.53	126.96	208.53
ATMG00210	gene	ChrM:57774-58331	+	1	1	1	1	1	1	1	1	NA	NA	NA	1	UM	159.657	182.16	156.47	206.76	206.76
AT1G56070	gene	Chr1:20967930-20971742	-	0	1	1	1	4	1	1	1	1	1	1	1	pMG	98.7233	107.813	118.813	206.56	206.56
AT3G06700	gene	Chr3:2117347-2118007	-	1	1	1	1	8	1	1	1	1	1	1	1	UM	147.673	146.287	161.56	204.85	204.85
AT3G62410	gene	Chr3:23090944-23091566	+	1	1	1	1	1	1	1	1	NA	NA	NA	1	UM	174.927	170.737	204.5	157.257	204.5
AT3G55800	gene	Chr3:20709386-20711640	+	1	1	1	1	8	1	1	1	8.92e-12	1	1	1	UM	172.68	144.717	202.803	150.607	202.803
AT3G09440	gene	Chr3:2903198-2905729	-	1	1	1	1	5	1	1	1	1	1	1	3.32e-10	dMG	46.7267	129.94	74.3333	202.58	202.58
AT1G20620	gene	Chr1:7143067-7146540	+	1	1	1	1	26	1	1	1	1	1	1	0.35791	UM	36.78	100.487	26.4867	202.22	202.22
AT4G26850	gene	Chr4:13499010-13501648	-	1	1	1	1	7	1	1	1	1	1	1	1	UM	140.76	120.513	201.923	163.197	201.923
AT5G56710	gene	Chr5:22943831-22944971	-	8.95e-25	1	1	1	7	1	1	1	1	1	1	1	pMG	169.48	140.887	198.567	192.777	198.567
AT5G20290	gene	Chr5:6851452-6853066	-	2.51e-24	1	1	1	5	1	1	1	1	1	1	1	pMG	168.59	144.247	197.697	151.09	197.697
AT1G02780	gene	Chr1:607808-609465	-	1	1	1	1	5	1	1	1	1	1	1	1	UM	148.653	138.59	169.497	197.33	197.33
AT5G56670	gene	Chr5:22935211-22936060	-	1	1	1	1	3	1	1	1	1	1	1	1	UM	159.993	139.11	196.937	177.707	196.937
AT1G54410	gene	Chr1:20309775-20310767	-	0	1	1	1	2	1	1	1	1	1	1	1	pMG	169.143	196.553	160.163	176.397	196.553
AT2G31880	gene	Chr2:13554894-13556977	+	1	1	1	1	1	1	1	1	NA	NA	NA	3.48e-05	dMG	22.43	195.873	48.3967	191.913	195.873
AT4G14400	gene	Chr4:8294446-8298602	+	3.27e-28	1	1	1	14	1	1	1	4.96e-27	5.75e-21	2.03e-23	2.65e-302	pMG	28.79	167.39	71.7333	194.49	194.49
AT3G48140	gene	Chr3:17778356-17779549	+	0	1	1	1	3	1	1	1	1	1	1	4.4e-17	pMG	88.72	166.38	114.287	193.94	193.94
AT5G44580	gene	Chr5:17979311-17980411	+	1	1	1	1	3	1	1	1	1	1	1	7.64e-78	dMG	82.3467	159.413	106.153	193.84	193.84
AT5G54940	gene	Chr5:22308271-22309410	-	1	1	1	1	5	1	1	1	1	1	1	0.183389	UM	88.7133	193.663	79.5333	154.29	193.663
AT2G20260	gene	Chr2:8736734-8737767	+	1	1	1	1	3	1	1	1	1	1	1	1	UM	154.607	191.847	147.813	172.333	191.847
AT1G13440	gene	Chr1:4608196-4610647	-	1	1	1	1	22	1	1	1	1	1	1	1	UM	161.02	153.673	190.47	191.23	191.23
AT1G62180	gene	Chr1:22975530-22977625	-	1	1	1	1	8	1	1	1	1	1	1	1	UM	130.73	68.3133	191.103	99.8567	191.103
AT1G64720	gene	Chr1:24046553-24048622	-	1	1	1	1	6	1	1	1	1	1	1	1	UM	148.187	190.953	154.483	189.84	190.953
AT4G13940	gene	Chr4:8054861-8057181	+	1	1	1	1	11	1	1	1	1	1	1	1	UM	106.117	116.103	116.517	188.283	188.283
ATMG01130	gene	ChrM:289197-289517	-	1	1	1	1	1	1	1	1	NA	NA	NA	1	UM	112.81	172.45	106.743	187.663	187.663
AT5G38980	gene	Chr5:15606771-15607350	+	0	1	1	1	1	1	1	1	NA	NA	NA	1	pMG	69.7133	153.937	78.2233	186.633	186.633
AT3G61430	gene	Chr3:22733309-22735335	+	1	1	1	1	9	1	1	1	1	1	1	1	UM	72.6667	96.8	100.023	186.193	186.193
AT1G33140	gene	Chr1:12023275-12024783	+	0	1	1	1	3	1	1	1	1	1	1	1	pMG	117.923	120.837	134.323	185.617	185.617
AT2G26020	gene	Chr2:11089250-11089597	+	1	1	1	1	2	1	1	1	1	1	1	1	UM	0	182.893	10.8967	8.51333	182.893
AT2G07708	gene	Chr2:3386851-3388493	+	1	1	1	1	3	1	1	1	1	1	1	1	UM	125.54	167.9	122.917	180.66	180.66
AT3G62290	gene	Chr3:23051544-23053817	+	1	1	1	1	23	3.96e-13	1	1	1	1	1	0.0211932	UM	92.36	180.123	103.677	170.35	180.123
AT3G16140	gene	Chr3:5468509-5469481	-	0.770631	1	1	1	3	1	1	1	1	1	1	1	UM	142.813	152.177	147.137	179.73	179.73
AT4G24770	gene	Chr4:12766030-12768040	-	0	1	1	1	4	1	1	1	1	1	1	1	pMG	152.49	108.433	178.32	124.11	178.32
AT5G15970	gene	Chr5:5211911-5212665	+	1	1	1	1	3	1	1	1	1	1	1	1	UM	80.5133	177.44	64.8833	83.4867	177.44
AT3G11120	gene	Chr3:3481052-3481448	+	1	1	1	1	2	1	1	1	1	1	1	1	UM	165.09	121.893	176.217	121.97	176.217
AT5G19240	gene	Chr5:6470129-6471062	+	1.23e-22	1	1	1	2	1	1	1	1	1	1	1	pMG	30.7933	116.423	61.1933	175.957	175.957
AT4G05050	gene	Chr4:2588004-2589386	-	1	1	1	1	8	1	1	1	1	1	1	1	UM	60.1033	131.043	78.4533	175.537	175.537
AT2G06520	gene	Chr2:2587729-2588358	-	2.29e-08	1	1	1	1	1	1	1	NA	NA	NA	3.71e-24	pMG	95.8033	114.273	85.46	175.5	175.5
AT3G19030	gene	Chr3:6563979-6564424	-	1	1	1	1	1	1	1	1	NA	NA	NA	1	UM	129.747	119.327	174.7	173.997	174.7
AT3G47070	gene	Chr3:17337065-17337733	-	1	1	1	1	1	1	1	1	NA	NA	NA	1.03e-31	dMG	152.553	141.277	173.413	135.533	173.413
AT1G07920	gene	Chr1:2454846-2457321	+	1.15e-15	1	1	1	3	1	1	1	1	1	1	1	pMG	80.2767	99.65	91.6133	172.99	172.99
AT1G66200	gene	Chr1:24655210-24657683	-	1	1	1	1	29	1	1	1	1	1	1	1	UM	78.6267	128.79	108.613	170.103	170.103
AT2G40000	gene	Chr2:16700510-16702028	-	1	1	1	1	1	1	1	1	NA	NA	NA	1	UM	37.0567	170.007	32.46	99.08	170.007
AT3G51600	gene	Chr3:19138394-19139252	-	8.22e-07	1	1	1	2	1	1	1	1	1	1	1	pMG	129.437	132.413	169.28	137.133	169.28
AT5G17920	gene	Chr5:5935038-5939487	+	1	1	1	1	24	1	1	1	1	1	1	0.00828596	dMG	117.313	111.413	129.907	169.157	169.157
AT4G05320	gene	Chr4:2718170-2720308	+	1	1	1	1	15	1	1	1	1	1	1	1	UM	48.69	102.273	43.3967	168.587	168.587
AT2G07741	gene	Chr2:3502319-3503476	+	1	1	1	1	1	1	1	1	NA	NA	NA	1	UM	95.03	130.797	97.11	168.05	168.05
AT3G22231	gene	Chr3:7845823-7846605	-	9.69e-178	1	1	1	3	1	1	1	1	1	1	7.93e-51	pMG	34.9067	89.49	56.9367	167.673	167.673
AT1G68010	gene	Chr1:25493196-25495988	+	1	1	1	1	26	1	1	1	1	1	1	1	UM	133.023	150.457	159.763	167.633	167.633
AT3G18250	gene	Chr3:6258067-6258417	-	1	1	1	1	1	1	1	1	NA	NA	NA	9.75e-18	dMG	0.446667	43.1067	4.56	167.453	167.453
AT1G76180	gene	Chr1:28586676-28587931	-	1	1	1	0.0562731	5	1	1	2.13e-11	1	1	1	1.22e-06	dMG	36.9267	161.477	32.2	166.337	166.337
AT3G09200	gene	Chr3:2823090-2825114	-	1	1	1	1	11	1	1	1	1	1	1	1	UM	111.217	95.06	131.73	166.267	166.267
AT4G02770	gene	Chr4:1229111-1229945	-	0	1	1	1	1	1	1	1	NA	NA	NA	1.28e-37	pMG	162.34	166.153	159.557	130.25	166.153
AT1G26630	gene	Chr1:9205836-9207383	+	0	1	1	1	10	1	1	0.331611	1	1	1	0.000152052	pMG	94.75	112.73	105.847	166.13	166.13
AT4G01150	gene	Chr4:493548-494850	+	1	1	1	1	9	1	1	1	1	1	1	1	UM	128.057	132.84	126.5	165.817	165.817
AT3G49910	gene	Chr3:18504256-18504967	+	4.31e-296	1	1	1	1	1	1	1	NA	NA	NA	1	pMG	145.2	118.223	165.11	158.64	165.11
AT5G60360	gene	Chr5:24279897-24282397	+	1	1	1	1	24	1	1	1	1	1	1	1	UM	42.1767	113.39	48.7833	165.03	165.03
ATMG00510	gene	ChrM:132071-138153	+	1	1	1	1	5	1	1	1	1	1	1	1	UM	84.3233	131.487	89.31	164.453	164.453
AT3G44010	gene	Chr3:15799931-15801200	-	7.17e-158	0.715227	1	1	3	0.0132081	1	1	1	1	1	0	pMG	157.957	131.813	164.187	115.33	164.187
AT2G35370	gene	Chr2:14891102-14892218	+	1	1	1	1	4	1	1	1	1	1	1	1	UM	149.007	116.443	164.077	114.763	164.077
AT2G24090	gene	Chr2:10241964-10243614	+	2.21e-65	1	1	1	3	1	1	1	1	1	1	1	pMG	152.31	101.937	163.543	125.927	163.543
AT2G34480	gene	Chr2:14532708-14534239	-	1	1	1	1	4	1	1	1	1	1	1	1	UM	82.73	77.7767	88.66	162.073	162.073
AT5G20720	gene	Chr5:7014669-7016698	+	1	1	1	1	19	1	1	0.00391451	1	1	1	6.63e-55	dMG	138.63	94.5667	161.88	128.21	161.88
AT1G72370	gene	Chr1:27242943-27244931	-	1	1	1	1	10	1	1	1	1	1	1	0	dMG	116.72	100.85	131.937	160.953	160.953
AT3G12780	gene	Chr3:4060971-4063306	-	1	1	1	1	6	1	1	1	1	1	1	1	UM	155.52	108.95	160.897	139.76	160.897
ATMG00220	gene	ChrM:60235-61416	+	1	1	1	1	1	1	1	1	NA	NA	NA	1	UM	101.547	135.227	94.35	160.823	160.823
AT1G75350	gene	Chr1:28272071-28272832	+	1	1	1	1	2	1	1	1	1	1	1	1	UM	135.277	95.91	160.647	112.6	160.647
AT3G04120	gene	Chr3:1080950-1083530	+	1	1	1	1	9	1	1	1	1	1	1	1.83e-40	dMG	48.67	86.7267	55.4933	159.103	159.103
AT2G38230	gene	Chr2:16011456-16012508	+	7.26e-285	1	1	1	1	1	1	1	NA	NA	NA	1	pMG	153.673	102.767	158.657	108.567	158.657
AT1G32470	gene	Chr1:11739304-11740361	-	7.66454846549857e-316	1	1	1	4	0.043597	1	1	1	1	1	5.3e-270	pMG	155.957	100.153	158.283	90.6033	158.283
AT2G26500	gene	Chr2:11270089-11270953	+	1	1	1	1	7	1	1	1	1	1	1	0.00421743	dMG	139.39	127.847	157.927	129.24	157.927
AT4G23670	gene	Chr4:12332560-12333804	-	7.11e-118	1	1	1	2	1	1	1	1	1	1	1	pMG	154.71	92.49	157.35	105.26	157.35
AT1G67430	gene	Chr1:25262159-25263789	+	1	1	1	1	13	1	1	1	1	1	1	1	UM	120.117	111.177	148.333	157.173	157.173
AT1G47128	gene	Chr1:17282825-17285670	-	1	1	1	1	5	1	1	1	1	1	1	0	dMG	72.1033	123.077	77.2933	156.52	156.52
AT4G18480	gene	Chr4:10201672-10203469	-	1	4.11e-50	1	1	3	4.76e-54	1	1	1	1	1	0.0565332	gbM	133.563	82.3667	155.697	110.213	155.697
AT3G27160	gene	Chr3:10017476-10019090	+	1	1	1	1	2	1	1	1	1	1	1	1	UM	138.823	83.1733	155.65	99.2233	155.65
AT2G18960	gene	Chr2:8221631-8227622	+	7.71e-21	5.88e-117	1	1	16	1.97e-257	1	1	1	1	1	1	gbM	64.58	86.3233	77.4633	155.227	155.227
AT3G60750	gene	Chr3:22453696-22457152	+	0.0271546	1	1	1	14	1	1	1	1	1	1	1	UM	125.13	107.553	139.913	153.863	153.863
AT4G02520	gene	Chr4:1110452-1111660	-	1	1	1	1	3	1	1	1	1	1	1	2.2e-54	dMG	12.7867	80.6133	27.4733	152.557	152.557
AT1G43170	gene	Chr1:16266641-16268870	+	5.88e-96	1	1	1	57	1	1	1	1	1	1	1	pMG	120.5	108.547	142.943	152.443	152.443
AT2G05380	gene	Chr2:1966816-1968037	+	1.53e-96	1	1	1	5	1	1	1	1	1	1	2.65e-275	pMG	69.8067	79.4867	67.3233	151.847	151.847
ATCG01120	gene	ChrC:123296-123562	-	1	1	1	1	1	1	1	1	NA	NA	NA	1	UM	151.517	77.4867	149.45	85.8467	151.517
AT1G07930	gene	Chr1:2458244-2460790	+	1	1	1	1	7	1	1	1	1	1	1	1	UM	69.6933	79.21	76.05	150.943	150.943
ATCG00860	gene	ChrC:86474-93358	+	1	1	1	1	1	1	1	1	NA	NA	NA	1	UM	150.67	86.5067	147.09	127.05	150.67
AT3G49010	gene	Chr3:18166769-18168692	-	1	1	1	1	24	1	1	1	1	1	1	0.249251	UM	105.783	93.7533	117.287	149.413	149.413
AT2G25450	gene	Chr2:10829916-10831655	-	1	1	1	1	3	1	1	1	1	1	1	1	UM	40.8867	49.3067	36.4033	149.23	149.23
AT3G04400	gene	Chr3:1167276-1168659	+	0	1	1	1	8	1	1	1	1	1	1	0	pMG	132.23	127.753	144.83	148.943	148.943
AT5G04140	gene	Chr5:1129852-1138442	+	1	1	1	1	65	1	1	1	1	1	1	1	UM	133.057	100.63	148.763	102.313	148.763
AT3G25520	gene	Chr3:9269293-9271400	-	2.06e-34	1	1	1	13	1	1	1	1	1	1	1	pMG	116.99	100.967	145.757	148.513	148.513
AT5G13650	gene	Chr5:4397746-4402692	+	5.06e-55	2.6e-77	1	1	28	7.34e-109	1	1	4.34e-41	1	1	1	gbM	123.547	102.883	147.99	129.117	147.99
AT2G17690	gene	Chr2:7682383-7684083	+	0	1	1	1	3	1	1	1	1	1	1	1	pMG	0.1	10.9533	80.0533	147.973	147.973
AT2G16600	gene	Chr2:7200807-7201574	+	1.91e-23	1	1	1	3	1	1	1	1	1	1	0	pMG	56.7567	128.827	60.6667	147.757	147.757
ATCG01130	gene	ChrC:123884-129244	-	1	1	1	1	1	1	1	1	NA	NA	NA	1	UM	137.37	65.0233	147.58	96.7767	147.58
AT3G53460	gene	Chr3:19819185-19821519	-	1	1	1	1	19	1	1	1	1	1	1	1	UM	122.753	44.5933	147.47	103.257	147.47
AT1G08830	gene	Chr1:2827061-2829315	+	1	1	1	1	16	1	1	1	1	1	1	0.264638	UM	70.8333	135.383	83.3667	147.153	147.153
AT2G46820	gene	Chr2:19243496-19245141	+	0	1	1	1	13	1	1	1	1	1	1	1	pMG	101.65	122.163	114.16	147.143	147.143
AT5G64840	gene	Chr5:25916723-25919810	-	1	1	1	1	7	1	1	1	1	1	1	1	UM	85.0633	119.647	100.587	147.117	147.117
AT1G62380	gene	Chr1:23082170-23084253	+	1	1	1	1	4	1	1	1	1	1	1	1.24e-66	dMG	71.8833	119.51	75.8067	146.963	146.963
AT3G29240	gene	Chr3:11191491-11192986	+	4.76e-19	1	1	1	5	1	1	1	1	1	1	1	pMG	54.9567	81.7667	58.8467	146.837	146.837
AT4G15000	gene	Chr4:8571833-8572489	+	1.73e-21	1	1	1	3	1	1	1	1	1	1	0.123642	pMG	111.183	99	128.373	146.333	146.333
AT3G16240	gene	Chr3:5505404-5507050	+	1	1	1	1	3	1	1	1	1	1	1	2.13e-53	dMG	144.677	70.3433	107.14	59.8133	144.677
AT1G55490	gene	Chr1:20715563-20719196	-	1	4.45e-136	1	1	30	0	1	1	1	1	1	1	gbM	115.677	52.2233	143.677	79.13	143.677
AT5G42300	gene	Chr5:16912333-16913930	-	0	1	1	1	2	1	1	1	1	1	1	1	pMG	47.1467	102.513	53.92	143.2	143.2
AT1G76960	gene	Chr1:28920457-28920956	-	1	1	1	1	2	1	1	1	1	1	1	1	UM	1.60667	86.1533	10.63	142.37	142.37
AT5G02960	gene	Chr5:693079-694515	-	1	1	1	1	4	1	1	1	1	1	1	1	UM	115.683	104.307	142.357	140.13	142.357
AT4G25050	gene	Chr4:12870006-12871316	+	1	1	1	1	8	1	1	1	1	1	1	1	UM	138.69	94.7733	142.283	113.007	142.283
AT5G59880	gene	Chr5:24120231-24121894	+	0	1	1	1	7	5.36e-12	1	1	1	1	1	1	pMG	73.15	105.653	85.5333	142.167	142.167
AT3G05590	gene	Chr3:1621457-1623014	+	1	1	1	1	5	1	1	1	1	1	1	1	UM	104.207	94.3533	115.537	141.287	141.287
AT4G16190	gene	Chr4:9171467-9173105	+	1	1	1	1	4	1	1	1	1	1	1	1.81e-122	dMG	28.89	92.21	29.6233	140.863	140.863
AT1G78370	gene	Chr1:29484269-29485290	-	1	1	1	1	2	1	1	1	1	1	1	1	UM	93.3867	140.507	65.8533	65.0733	140.507
AT5G42270	gene	Chr5:16902486-16905294	+	1	1.07e-23	1	1	5	3.4e-22	1	1	0.0093321	1	1	1	gbM	125.473	97.8667	139.737	99.2133	139.737
AT5G61410	gene	Chr5:24683606-24686105	-	1	1	1	1	20	1	1	1	0.00822678	1	1	1	UM	119.023	105.693	128.647	139.693	139.693
AT5G03850	gene	Chr5:1028340-1029121	-	2.64e-201	1	1	1	2	1	1	1	1	1	1	0	pMG	98.51	95.2467	111.167	139.647	139.647
AT1G56045	gene	Chr1:20962624-20963464	+	1	1	1	1	2	1	1	1	1	1	1	1	UM	100.75	105.157	109.583	139.357	139.357
ATMG01275	gene	ChrM:318004-318390	-	1	1	1	1	1	1	1	1	NA	NA	NA	1	UM	119.35	139.353	121.53	104.693	139.353
AT1G58290	gene	Chr1:21623726-21626200	-	1	1	1	1	3	1	1	1	1	1	1	1	UM	119.51	109.667	138.88	109.833	138.88
AT1G52300	gene	Chr1:19474898-19476234	-	3.44e-47	1	1	1	4	1	1	1	1	1	1	3.63e-15	pMG	102.277	94.03	117.923	138.363	138.363
AT3G25920	gene	Chr3:9491055-9492635	-	1	1	1	1	4	1	1	1	1	1	1	1	UM	118.967	79.54	138.35	86.8967	138.35
AT3G47480	gene	Chr3:17496354-17496947	-	1	1	1	1	1	1	1	1	NA	NA	NA	1.66e-128	dMG	2.5	52.6267	14.0733	138.34	138.34
AT5G62300	gene	Chr5:25021200-25022436	-	1	1	1	1	8	1	1	1	1	1	1	1	UM	102.497	94.24	102.707	138.093	138.093
AT1G05850	gene	Chr1:1766503-1768695	-	1	1	1	1	4	1	1	1	1	1	1	1	UM	116.903	136.683	114.247	107.857	136.683
AT5G35490	gene	Chr5:13689817-13690548	+	7.25e-68	9.33e-209	1.2e-73	2.36e-19	1	9.12e-209	1.24e-73	2.49e-19	NA	NA	NA	4.44e-66	Other-teM	3.74667	93.4933	42.96	136.293	136.293
AT3G18740	gene	Chr3:6453368-6454018	+	1	1	1	1	2	1	1	1	1	1	1	0.000483501	dMG	97.8267	100.71	114.73	135.28	135.28
AT1G24147	gene	Chr1:8542446-8543474	+	1	1	1	1	2	1	1	1	1	1	1	2.07e-84	dMG	14.2233	135.077	40.5567	120.487	135.077
AT4G31700	gene	Chr4:15346072-15347727	-	1	1	1	1	10	1	1	1	1	1	1	1	UM	112.637	83.0167	134.83	126.317	134.83
AT1G78630	gene	Chr1:29575956-29577658	+	1	1	1	1	4	1	1	1	1	1	1	0	dMG	117.62	79.1233	133.91	87.27	133.91
AT1G04270	gene	Chr1:1141604-1143053	-	1	1	1	1	8	1	1	1	1	1	1	1	UM	113.74	106.137	133.3	132.657	133.3
AT1G07320	gene	Chr1:2249133-2250529	+	1	1	1	1	7	1	1	1	1	1	1	1	UM	119.513	69.7467	133.243	72.8233	133.243
ATMG01320	gene	ChrM:327890-333105	-	1	1	1	1	3	1	1	1	1	1	1	1	UM	96.5667	133.193	95.74	130.44	133.193
AT3G22890	gene	Chr3:8112723-8114992	+	1	1	1	1	5	1	1	1	1	1	1	1	UM	89.7967	132.893	83.89	81.0967	132.893
AT5G25980	gene	Chr5:9072727-9075690	+	1	1	1	1	36	1	1	1	1	1	1	1	UM	132.723	111.633	42.7533	22.9133	132.723
AT4G04640	gene	Chr4:2350498-2352018	-	2.71e-77	1	1	1	1	1	1	1	NA	NA	NA	1.93673733169769e-321	pMG	105.04	99.0267	115.45	132.207	132.207
AT1G18540	gene	Chr1:6377321-6378580	-	2.95e-174	1	1	1	4	1	1	1	1	1	1	1	pMG	106.497	83.8867	115.117	132.007	132.007
AT2G43030	gene	Chr2:17894836-17895866	+	3.8e-107	1	1	1	1	1	1	1	NA	NA	NA	1.14e-77	pMG	116	80.86	131.223	98.8167	131.223
AT5G46430	gene	Chr5:18833267-18834564	+	0.0145647	1	1	1	8	1	1	1	1	1	1	1	UM	83.3233	94.7433	80.4233	131.203	131.203
AT1G15270	gene	Chr1:5250650-5252121	-	7.79e-14	1	1	1	4	1	1	1	1	1	1	1	pMG	61.7833	101.053	68.6933	130.92	130.92
AT4G24190	gene	Chr4:12551717-12555909	-	1.82e-23	1	1	1	30	1	1	1	1	1	1	1	pMG	35.2533	80.6833	42.98	130.387	130.387
AT2G45070	gene	Chr2:18587017-18588377	-	1	1	1	1	8	1	1	1	1	1	1	1	UM	64.2833	99.4767	81.6033	130.017	130.017
AT3G04720	gene	Chr3:1285524-1286562	-	1	1	1	1	2	1	1	1	1	1	1	0	dMG	8.04667	104.37	18.4767	129.273	129.273
AT3G09500	gene	Chr3:2916952-2918108	+	1	1	1	1	4	1	1	1	1	1	1	5.95e-56	dMG	89.94	88.16	103.197	128.687	128.687
AT1G65490	gene	Chr1:24354771-24355351	+	0	1	1	1	2	1	1	1	1	1	1	1	pMG	44.7533	128.273	86.63	113.757	128.273
AT1G62750	gene	Chr1:23233434-23236447	-	1.35e-216	2.46e-07	1	1	4	1.5e-10	1	1	1	1	1	0.000122764	gbM	104.873	83.4967	127.937	97.88	127.937
AT3G62250	gene	Chr3:23037094-23037797	+	1	1	1	1	1	1	1	1	NA	NA	NA	1	UM	68.2367	70.6667	76.1567	126.637	126.637
AT5G21090	gene	Chr5:7164603-7167255	+	1	1	1	1	6	1	1	1	1	1	1	1	UM	22.2367	62.55	27.6633	126.247	126.247
AT1G32900	gene	Chr1:11920390-11923766	-	1	1.4e-12	1	1	13	1.64e-13	1	1	1	1	1	1	gbM	103.593	103.677	125.763	94.32	125.763
AT5G18380	gene	Chr5:6090049-6090761	-	1	1	1	1	5	1	1	1	1	1	1	1	UM	95.78	95.7767	103.617	125.73	125.73
AT3G54050	gene	Chr3:20016892-20018822	+	1	1	1	1	9	1	1	1	1	1	1	1	UM	115.33	101.447	125.037	88.7033	125.037
AT2G29350	gene	Chr2:12600914-12602556	+	1	1	1	1	14	1	1	1	1	1	1	1	UM	0.363333	53.95	4.98667	125.02	125.02
AT3G14415	gene	Chr3:4818298-4821006	+	1	1	1	1	36	1	1	1	1	1	1	1	UM	88.4333	87.7833	94.4767	124.68	124.68
ATMG00290	gene	ChrM:82028-83116	-	1	1	1	1	1	1	1	1	NA	NA	NA	1	UM	60.21	83.36	62.1267	123.75	123.75
AT5G14320	gene	Chr5:4617650-4618912	-	1	1	1	1	5	1	1	1	1	1	1	1	UM	105.883	77.6167	123.443	90.31	123.443
AT2G36120	gene	Chr2:15165437-15166465	+	1	1	1	1	1	1	1	1	NA	NA	NA	1	UM	17.94	25.0533	18.63	123.183	123.183
AT1G11910	gene	Chr1:4016784-4020983	-	1	1	1	1	14	1	1	1	1	1	1	1	UM	38.08	73.3133	39.9667	122.9	122.9
AT1G07890	gene	Chr1:2437330-2439665	+	1	1	1	1	75	1	1	1	1	1	1	1	UM	62.21	103.827	61.8833	122.81	122.81
AT3G56400	gene	Chr3:20908928-20910481	-	1	1	1	1	3	1	1	1	1	1	1	1	UM	9.87333	77.3367	23.0767	122.683	122.683
AT2G37170	gene	Chr2:15613402-15614857	-	1	1	1	1	4	1	1	1	1	1	1	0.666447	UM	47.7967	51.7667	56.2867	122.65	122.65
AT1G78380	gene	Chr1:29486413-29487906	-	1	1	1	1	2	1	1	1	1	1	1	1	UM	60.3033	79.1333	61.2067	122.377	122.377
AT5G64940	gene	Chr5:25948973-25953823	+	1	1	1	1	40	1	1	1	1	1	1	1	UM	77.1633	86.5367	91.6633	121.65	121.65
AT1G75040	gene	Chr1:28177703-28178940	+	1	1	1	1	2	1	1	1	1	1	1	1	UM	2.49333	61.51	7.02333	121.527	121.527
AT1G65930	gene	Chr1:24538886-24542129	+	1	1	1	1	15	1	1	1	1	1	1	1	UM	80.3733	74.1633	120.913	101.04	120.913
ATMG00516	gene	ChrM:143219-147048	-	1	1	1	1	2	1	1	1	1	1	1	1	UM	76.7233	120.72	62.2633	116.643	120.72
AT3G09840	gene	Chr3:3019340-3023052	+	0.00142865	2.67e-17	1	1	8	1.22e-31	1	1	1	1	1	1.25e-09	gbM	43.2467	75.0267	48.4333	120.39	120.39
ATMG00410	gene	ChrM:111587-112907	+	1	1	1	1	1	1	1	1	NA	NA	NA	1	UM	74.6267	112.237	75.4433	120.147	120.147
ATMG00560	gene	ChrM:154744-157345	+	1	1	1	1	2	1	1	1	1	1	1	1	UM	57.1933	75.1433	54.9033	120.133	120.133
AT5G07090	gene	Chr5:2202380-2204078	+	1	1	1	1	11	1	1	1	1	1	1	1	UM	104.057	92.3633	120.12	114.063	120.12
AT2G36530	gene	Chr2:15320756-15323869	-	1	1	1	1	12	1	1	1	1	1	1	4.14e-05	dMG	62.1833	64.2533	77.24	119.557	119.557
AT1G64370	gene	Chr1:23888920-23889661	+	1	1	1	1	1	1	1	1	NA	NA	NA	1	UM	59.0167	119.433	50.5633	76.7933	119.433
AT3G01290	gene	Chr3:88054-89422	-	6.11e-05	1	1	1	4	1	1	1	1	1	1	5e-29	pMG	18.3233	119.42	34.38	92.0633	119.42
AT1G21250	gene	Chr1:7439266-7442113	+	1	1	1	1	3	1	1	1	1	1	1	1	UM	10	103.463	26.1033	119.393	119.393
AT4G29350	gene	Chr4:14450008-14451394	+	1	1	1	1	3	1	1	1	1	1	1	0.343729	UM	65.35	96.31	76.69	118.693	118.693
AT5G40950	gene	Chr5:16410782-16412063	+	9.48e-52	1	1	1	3	1	1	1	1	1	1	1	pMG	98.3033	77.2033	118.663	93.0467	118.663
AT2G32690	gene	Chr2:13863717-13864596	-	0	1	1	1	7	1	1	1	1	1	1	1	pMG	118.363	108.45	117.437	93.45	118.363
AT3G46780	gene	Chr3:17228673-17231201	+	0	1	1	1	5	1	1	1	1	1	1	2.42e-32	pMG	104.293	111.897	118.343	96.7667	118.343
AT5G56030	gene	Chr5:22686802-22689650	+	1	1	1	1	6	1	1	1	1	1	1	1	UM	62.78	75.44	79.4867	118.207	118.207
AT5G24165	gene	Chr5:8188560-8189276	+	1.99e-119	1	1	1	3	1	1	1	1	1	1	1	pMG	98.7633	104.517	117.393	98.8	117.393
AT4G39200	gene	Chr4:18257336-18258680	+	5.65e-46	1	1	1	8	1	1	1	1	1	1	1	pMG	86.7167	77.3333	100.11	116.69	116.69
AT1G20020	gene	Chr1:6942717-6945018	+	1	1	1	1	27	1	1	1	1	1	1	1	UM	107.1	75.8867	116.507	67.4433	116.507
AT2G23090	gene	Chr2:9829450-9830410	-	9.43e-95	1	1	1	3	1.01e-05	1	0.46566	1	1	1	1.97e-10	pMG	51.2067	88.5067	58.4	116.373	116.373
AT5G56010	gene	Chr5:22681305-22684129	+	1	1	1	1	3	1	1	1	1	1	1	1	UM	51.98	82.88	70.0267	116.077	116.077
AT3G04840	gene	Chr3:1329665-1331617	+	1	1	1	1	7	1	1	1	1	1	1	1	UM	85.3767	71.7533	94.4133	115.467	115.467
AT1G66100	gene	Chr1:24605671-24606537	-	1	0	1.2e-168	2.44e-61	3	5.85e-300	5.81e-160	1.35e-30	1.67e-84	2.01e-12	9.97e-38	0	Intron-teM	115.36	56.82	107.327	8.09333	115.36
AT2G47110	gene	Chr2:19344635-19345345	+	1.19e-14	1	1	1	3	1	1	1	1	1	1	1	pMG	85.58	78.8933	90.8633	115.027	115.027
AT5G47210	gene	Chr5:19169022-19171263	-	1	1	1	1	20	1	1	1	1	1	1	1	UM	84.36	76.3067	95.2433	114.85	114.85
AT4G35100	gene	Chr4:16708552-16710289	+	1	1	1	1	9	1	1	1	1	1	1	1	UM	114.827	75.6967	88.5367	67.43	114.827
AT2G41840	gene	Chr2:17459788-17461539	-	1	1	1	1	2	1	1	1	1	1	1	1	UM	102.1	88.08	114.697	113.09	114.697
AT5G08050	gene	Chr5:2578345-2579163	+	1	1	1	1	2	1	1	1	1	1	1	6.79e-17	dMG	100.293	65.7467	114.48	68.7667	114.48
AT3G44110	gene	Chr3:15868794-15871256	-	6.84e-291	1	1	1	13	1	1	1	1	1	1	0	pMG	68.1467	87.3433	83.98	114.32	114.32
AT3G51920	gene	Chr3:19268043-19269479	-	1	1	1	1	4	1	1	1	1	1	1	1	UM	40.7967	106.953	59.93	114.087	114.087
AT4G34350	gene	Chr4:16428480-16431114	-	1	1	1	1	10	1	1	1	4.51e-09	1	1	0	dMG	88.56	93.8067	113.72	107.65	113.72
AT3G27690	gene	Chr3:10255947-10257011	+	0	1	1	1	2	1	1	1	1	1	1	1.06e-32	pMG	113.507	89.1967	74.9167	88.5533	113.507
AT5G17870	gene	Chr5:5907775-5908335	+	1.48e-57	1	1	1	1	1	1	1	NA	NA	NA	1	pMG	98.4	68.25	113.503	67.0933	113.503
AT2G07687	gene	Chr2:3311654-3312651	-	1	1	1	1	1	1	1	1	NA	NA	NA	1	UM	29.98	51.23	27.54	113.347	113.347
AT1G30230	gene	Chr1:10638911-10640782	+	1	1	1	1	14	1	1	1	1	1	1	2.2e-27	dMG	72.29	75.6367	78.18	112.963	112.963
AT1G09690	gene	Chr1:3136188-3137475	-	1	1	1	1	2	1	1	1	1	1	1	1	UM	78.85	79.8033	93.9367	112.23	112.23
AT1G78040	gene	Chr1:29345838-29347107	+	1	1	1	1	5	1	1	1	1	1	1	1	UM	83.35	112.117	91.37	92.8233	112.117
AT2G39800	gene	Chr2:16598072-16603319	-	0	1	1	1	81	1	1	1	1	1	1	0	pMG	10.2267	28.17	17.14	111.62	111.62
AT5G24210	gene	Chr5:8217335-8219619	+	0	1	1	1	4	1	1	1	1	1	1	1	pMG	21.1367	75.26	46.3733	111.54	111.54
AT5G20230	gene	Chr5:6826506-6827629	+	1	1	1	1	2	1	1	1	1	1	1	1	UM	11.1	79.5833	21.9967	110.86	110.86
ATMG01200	gene	ChrM:303836-304720	-	1	1	1	1	1	1	1	1	NA	NA	NA	1	UM	40.9567	69.3933	48.5	110.847	110.847
ATMG00660	gene	ChrM:190104-190553	-	1	1	1	1	1	1	1	1	NA	NA	NA	1	UM	52.5833	72.4867	58.0167	110.727	110.727
AT1G04410	gene	Chr1:1189078-1191412	-	7.07e-07	1	1	1	7	1	1	1	1	1	1	2.29e-53	pMG	54.32	77.9167	69.5467	110.467	110.467
AT2G26080	gene	Chr2:11109003-11113828	-	1	1	1	1	15	1	1	1	1	1	1	0	dMG	88.19	89.92	93.73	110.197	110.197
AT2G37970	gene	Chr2:15890972-15891843	+	1	1	1	1	1	1	1	1	NA	NA	NA	1	UM	29.2667	67.26	42.6167	110.16	110.16
AT4G34670	gene	Chr4:16548618-16550453	+	7.77e-10	1	1	1	7	1	1	1	1	1	1	1	pMG	96.6	88.2733	107.233	109.987	109.987
AT3G53740	gene	Chr3:19913707-19915016	-	1	1	1	1	16	1	1	1	1	1	1	1	UM	87.8467	75.0767	104.087	109.793	109.793
AT1G62480	gene	Chr1:23128705-23129759	+	1	1	1	1	2	1	1	1	1	1	1	1	UM	87.08	109.73	85.2433	66.6367	109.73
AT4G33010	gene	Chr4:15926670-15931332	-	1	1	1	1	28	1	1	1	1	1	1	1	UM	106.173	80.5133	96.75	109.533	109.533
AT2G28000	gene	Chr2:11926449-11929389	+	1	1	1	1	8	0.0636551	1	1	1	1	1	1	UM	93.13	49.4167	109.187	77.2367	109.187
AT3G26520	gene	Chr3:9722443-9723815	-	0	1	1	1	2	1	1	1	1	1	1	1	pMG	109.167	28	61.37	71.48	109.167
AT1G08450	gene	Chr1:2667798-2671892	-	1	1.09e-53	1	1	41	1.15e-306	1	1	1	1	1	1	gbM	12.77	81.9467	24.57	108.967	108.967
AT1G01060	gene	Chr1:33379-37871	-	1	1	1	1	45	1	1	1	1	1	1	1	UM	80.5567	72.7167	95.09	108.37	108.37
AT3G62870	gene	Chr3:23242665-23244353	-	1	1	1	1	6	1	1	1	1	1	1	1	UM	73.1533	67.2967	79.06	107.993	107.993
AT4G34050	gene	Chr4:16310775-16312216	+	1	1	1	1	7	1	1	1	1	1	1	1	UM	44.1767	54.5667	54.4167	107.843	107.843
AT5G64140	gene	Chr5:25667324-25668292	-	2.82e-115	1	1	1	2	1	1	1	1	1	1	1	pMG	68.3233	63.7333	79.36	107.76	107.76
AT3G49120	gene	Chr3:18207651-18210132	+	1	1	1	1	4	1	1	1	1	1	1	1	UM	5.84333	26.1333	7.11333	107.483	107.483
AT3G22230	gene	Chr3:7843967-7844597	-	8.3e-186	1	1	1	1	1	1	1	NA	NA	NA	1	pMG	86.8667	82.43	100.17	106.917	106.917
AT4G11150	gene	Chr4:6799935-6801932	+	1	1	1	1	6	1	1	1	1	1	1	1	UM	64.5067	85.7767	67.84	106.223	106.223
AT4G16720	gene	Chr4:9399960-9401382	-	1	1	1	1	4	1	1	1	1	1	1	1	UM	67.4933	57.55	77.2	105.753	105.753
AT4G29060	gene	Chr4:14317256-14321567	+	1	2.92e-58	1	1	12	4.22e-89	1	1	2.84e-27	1	1	1	gbM	88.34	55.9533	104.993	80.5533	104.993
AT1G14320	gene	Chr1:4888214-4889661	+	0.0150105	1	1	1	9	1	1	1	1	1	1	1	UM	81.4867	77.5333	98.2267	104.873	104.873
AT5G57560	gene	Chr5:23307130-23308282	-	2.65e-175	1	1	1	2	1	1	1	1	1	1	1	pMG	19.69	79.5333	11.1133	104.857	104.857
AT1G75750	gene	Chr1:28441526-28442429	-	1	1	1	1	6	1	1	1	1	1	1	1	UM	104.773	80.68	94.6433	104.103	104.773
AT2G47610	gene	Chr2:19529744-19531659	+	0	1	1	1	6	1	1	1	1	1	1	6.55e-08	pMG	89.42	74.4133	104.56	104.45	104.56
AT4G14880	gene	Chr4:8517960-8520521	-	1	5e-26	1	1	44	1.09e-10	1	1	3.51e-175	1	1	1	gbM	50.19	82.2367	51.9067	104.163	104.163
AT1G09070	gene	Chr1:2927703-2928968	+	1	1	1	1	1	1	1	1	NA	NA	NA	0.000104722	dMG	31.7433	104.147	37.8167	63.23	104.147
AT4G36220	gene	Chr4:17137344-17139635	-	1	1	1	1	3	1	1	1	1	1	1	1	UM	28.63	51.9633	32.9167	104.123	104.123
AT1G09590	gene	Chr1:3106502-3107772	+	1	1	1	1	2	1	1	1	1	1	1	1	UM	76.3233	64.0767	84.8367	103.997	103.997
AT2G36620	gene	Chr2:15350347-15351900	-	1	1	1	1	5	0.532412	1	1	1	1	1	1	UM	81.7467	66.6133	103.897	98.1533	103.897
AT3G18780	gene	Chr3:6474842-6477204	+	1	1	1	1	7	1	1	1	1	1	1	1	UM	98.0733	85.9733	103.83	85.52	103.83
AT4G27090	gene	Chr4:13593905-13595252	-	2.77e-06	1	1	1	5	1	1	2.63e-07	1	1	1	5.09e-06	pMG	87.86	87.47	96.3167	103.073	103.073
AT5G39740	gene	Chr5:15903296-15905464	+	1	1	1	1	15	1	1	1	1	1	1	1	UM	89.13	75.3767	102.92	101.063	102.92
AT4G09320	gene	Chr4:5923400-5924532	+	8.23e-180	1	1	1	3	1	1	1	1	1	1	2.81e-26	pMG	81.3467	81.55	89.4833	102.837	102.837
AT5G17230	gene	Chr5:5659574-5662865	-	1	1	1	1	22	9.42e-21	1	1	1	1	1	1	UM	92.8367	83.7633	102.327	87.3833	102.327
ATMG01220	gene	ChrM:305221-305562	-	1	1	1	1	1	1	1	1	NA	NA	NA	1	UM	31.6033	42.31	37.3	102.037	102.037
AT4G02890	gene	Chr4:1278530-1280031	-	0	1	1	1	9	1	1	1	1	1	1	0.00105589	pMG	34.12	71.2667	45.6867	101.99	101.99
AT1G55960	gene	Chr1:20927643-20930017	-	1	1	1	1	6	1	1	1	1	1	1	4.6e-103	dMG	73.5233	28.4033	101.963	35.56	101.963
AT2G27530	gene	Chr2:11763217-11764845	-	1	1	1	1	12	1	1	1	1	1	1	1	UM	90.8567	71.6233	99.0967	101.957	101.957
AT1G01620	gene	Chr1:225665-227302	-	1	1	1	1	9	1	1	1	1	1	1	1	UM	101.873	66.8433	91.3467	69.64	101.873
AT3G52590	gene	Chr3:19505629-19506932	+	1	1	1	1	5	1	1	1	1	1	1	1	UM	74.38	76.9733	94.3833	101.71	101.71
AT2G41410	gene	Chr2:17261728-17262884	-	1	1	1	1	1	1	1	1	NA	NA	NA	1	UM	18.5433	85.0667	35.61	100.78	100.78
AT5G10360	gene	Chr5:3258474-3260234	-	1	1	1	1	12	1	1	1	1	1	1	1	UM	82.8333	78.34	94.57	100.67	100.67
AT5G35120	gene	Chr5:13386852-13387175	-	2.9e-178	1.19e-184	6.83e-06	0.263672	1	1.15e-184	6.94e-06	0.271652	NA	NA	NA	3.08e-226	Other-teM	0	35.6933	0.306667	100.18	100.18
AT2G36830	gene	Chr2:15445425-15446574	+	1	1	1	1	2	1	1	1	1	1	1	1	UM	53.8233	54.2867	52.1667	100.013	100.013
AT1G59870	gene	Chr1:22034506-22040038	+	1	1	1	1	8	1	1	1	1	1	1	1	UM	19.3	85.5667	26.73	99.92	99.92
AT5G67030	gene	Chr5:26753510-26757236	-	1	1	1	1	32	1	1	1	1	1	1	1	UM	70.0833	97.1633	89.4	99.88	99.88
AT2G39460	gene	Chr2:16474149-16476108	+	1	1	1	1	7	1	1	1	1	1	1	1	UM	79.75	73.6067	91.8033	99.5833	99.5833
AT1G05010	gene	Chr1:1431190-1432858	-	1	1	1	1	4	1	1	1	1	1	1	0	dMG	48.6167	99.35	50.0233	96.1067	99.35
AT2G30520	gene	Chr2:13002742-13005600	-	1	1	1	1	10	1	1	1	1	1	1	1	UM	99.27	81.1233	86.8767	94.0167	99.27
AT4G28660	gene	Chr4:14149880-14151104	+	1	1	1	1	4	1	1	1	1	1	1	0.12328	UM	84.3433	54.85	99.22	73.1267	99.22
AT4G37830	gene	Chr4:17787479-17788834	-	0	1	1	1	8	1	1	1	1	1	1	4.04e-15	pMG	44.48	70.6633	49.77	98.9467	98.9467
AT1G67700	gene	Chr1:25374222-25376034	+	3.69e-13	1	1	1	18	6.32e-15	1	1	1	1	1	1	pMG	93.7733	67.9933	98.71	64.9633	98.71
AT1G67740	gene	Chr1:25394068-25395154	-	0.352343	1	1	1	1	1	1	1	NA	NA	NA	1	UM	72.95	66.4933	72.94	98.66	98.66
AT2G07675	gene	Chr2:3270410-3270787	+	1	1	1	1	1	1	1	1	NA	NA	NA	1	UM	51.7833	83.6033	58.0167	98.5267	98.5267
AT3G45140	gene	Chr3:16525410-16529352	+	1	6.87e-189	6.24e-65	1	7	2.98e-169	7.3e-61	1	1.05e-18	4.73e-05	1	1	Intron-teM	36.5967	77.81	29.2467	98.4733	98.4733
AT3G13120	gene	Chr3:4219775-4221666	-	1	1	1	1	8	1	1	1	1	1	1	1	UM	91.31	55.16	98.3333	77.65	98.3333
AT2G30870	gene	Chr2:13141357-13142613	+	1	1	1	1	3	1	1	1	1	1	1	1.41e-56	dMG	37.92	89.52	46.85	97.9933	97.9933
AT2G07811	pseudogene	Chr2:3313598-3314901	-	1	1	1	1	1	1	1	1	NA	NA	NA	1	UM	25.9733	50.6167	25.9833	97.82	97.82
AT4G39800	gene	Chr4:18469348-18471967	-	1	1	1	1	9	1	1	1	1	1	1	1	UM	70.5933	97.8167	76.7933	73.32	97.8167
AT3G44300	gene	Chr3:15983311-15985535	+	0	1	1	1	5	1	1	1	1	1	1	1	pMG	0.183333	19.4533	0.863333	97.44	97.44
AT4G18100	gene	Chr4:10035485-10036541	-	5.16e-199	1	1	1	2	1	1	1	1	1	1	1	pMG	77.46	65.6233	93.5967	97.02	97.02
AT3G23000	gene	Chr3:8172597-8174131	+	1	1	1	1	1	1	1	1	NA	NA	NA	1	UM	38.9667	74.83	56.3733	96.48	96.48
AT2G21870	gene	Chr2:9320195-9322734	-	1	1	1	1	14	1	1	1	1	1	1	9.09e-26	dMG	58.26	82.1533	65.7467	96.47	96.47
AT5G36700	gene	Chr5:14421576-14424511	-	1	2.5e-06	1	1	45	2.13e-30	1	1	0.107343	1	1	1	gbM	88.2633	70.5567	96.3133	57.7967	96.3133
AT5G02450	gene	Chr5:533106-534656	+	1	1	1	1	4	1	1	1	1	1	1	1	UM	74.9633	61.56	87.31	96.1167	96.1167
AT3G05730	gene	Chr3:1695976-1696708	+	1	1	1	1	2	1	1	1	1	1	1	1	UM	96.11	28.51	79.1967	77.54	96.11
AT2G37190	gene	Chr2:15619407-15620119	-	1	1	1	1	1	1	1	1	NA	NA	NA	1	UM	81.7133	68.7833	95.84	78.99	95.84
AT3G55610	gene	Chr3:20624020-20629093	-	0	1	1	1	36	1	1	1	1	1	1	1	pMG	26.97	37.0967	36.8	95.8133	95.8133
AT4G01310	gene	Chr4:543970-545547	-	1	1	1	1	4	1	1	1	1	1	1	4.02e-21	dMG	88.5733	59.83	95.75	76.35	95.75
AT5G48490	gene	Chr5:19647835-19648281	-	0.000127207	1	1	1	1	1	1	1	NA	NA	NA	1	pMG	95.14	27.1167	37.7233	29.8133	95.14
AT4G36500	gene	Chr4:17225912-17226610	-	3.99e-26	1	1	1	1	1	1	1	NA	NA	NA	4.35e-16	pMG	24.1433	94.9367	35.3233	49.1233	94.9367
AT3G55750	gene	Chr3:20698553-20700067	+	0.388587	1	1	1	5	1	1	1	1	1	1	0.0116196	UM	83.1333	68.8567	91.0433	94.67	94.67
AT5G28060	gene	Chr5:10069546-10070899	-	0	1	1	1	5	1	1	1	1	1	1	4.12068715180591e-314	pMG	78.1233	67.4167	94.6567	76.11	94.6567
AT4G14365	gene	Chr4:8271464-8273765	-	1	1	1	1	10	1	1	1	1	1	1	1.93e-10	dMG	5.30333	94.3767	16.64	73.2867	94.3767
AT2G42220	gene	Chr2:17592038-17593500	+	1	1	1	1	6	1	1	1	1	1	1	0.855105	UM	86.96	72.2367	94.2667	75.53	94.2667
AT1G07590	gene	Chr1:2336523-2339391	-	0	1	1	1	3	1	1	1	1	1	1	2.93e-60	pMG	33.0233	41.28	38.7033	94.0967	94.0967
AT5G54600	gene	Chr5:22182978-22184567	+	1	1	1	1	9	1	1	1	1	1	1	1	UM	87.0667	55.3933	94.03	67.77	94.03
AT5G47190	gene	Chr5:19164246-19166107	-	1	1	1	1	5	1	1	1	1	1	1	1	UM	77.51	36.42	93.9833	38.7133	93.9833
AT5G30510	gene	Chr5:11619026-11621298	-	5.16e-256	0.38998	1	1	7	0.337711	1	1	0.289793	1	1	1	pMG	75.55	56.3967	93.4067	62.69	93.4067
AT3G24830	gene	Chr3:9064532-9066089	+	1	1	1	1	4	1	1	1	1	1	1	1	UM	75.7667	72.4467	83.7867	93.1767	93.1767
AT1G19570	gene	Chr1:6773302-6774528	-	1	1	1	1	6	1	1	1	1	1	1	1	UM	45.9533	93.0633	25.9833	49.3533	93.0633
AT3G11630	gene	Chr3:3672120-3674075	+	1	1	1	1	7	1	1	1	1	1	1	1	UM	92.7433	48.55	91.85	86.26	92.7433
ATMG00690	gene	ChrM:203588-204310	-	1	1	1	1	1	1	1	1	NA	NA	NA	1	UM	55.4033	67.1633	59.8233	92.6867	92.6867
AT4G22890	gene	Chr4:12006986-12009520	+	1	1	1	1	49	9.04e-08	1	1	1	1	1	1	UM	85.9433	87.63	92.6267	85.9833	92.6267
AT1G02500	gene	Chr1:518251-520437	+	1	1	1	1	4	1	1	1	1	1	1	1	UM	52.0767	67.0067	53.1767	92.6133	92.6133
AT2G33800	gene	Chr2:14300772-14302430	-	1	1	1	1	2	1	1	1	1	1	1	1	UM	84.04	51.5033	92.27	72.1933	92.27
ATCG01000	gene	ChrC:109405-110436	+	1	1	1	1	1	1	1	1	NA	NA	NA	1	UM	83.6433	48.4867	92.23	66.6867	92.23
AT1G65980	gene	Chr1:24559306-24560936	-	1	1	1	1	7	1	1	1	1	1	1	1	UM	28.66	54.75	32.8467	91.86	91.86
AT3G60770	gene	Chr3:22460189-22461779	-	1	1	1	1	5	1	1	1	1	1	1	1	UM	65.1	59.5967	73.79	91.7067	91.7067
AT2G30490	gene	Chr2:12993663-12995770	-	1	1	1	1	3	1	1	1	1	1	1	1	UM	57.6667	55.82	68.14	91.4333	91.4333
AT1G67860	gene	Chr1:25444805-25445263	-	1	1	1	1	1	1	1	1	NA	NA	NA	1	UM	44.1	86.8867	41	91.4233	91.4233
AT1G69620	gene	Chr1:26189836-26191323	+	1	1	1	1	4	1	1	1	1	1	1	1	UM	76.3	77.6433	88.35	91.2	91.2
AT3G54500	gene	Chr3:20175370-20179027	-	1	1	1	1	33	2.22e-05	1	1	1	1	1	1	UM	76.0133	76.9433	79.0767	91.0033	91.0033
AT5G23060	gene	Chr5:7736590-7738535	-	1	1	1	1	6	1	1	1	1	1	1	1	UM	75.7067	77.81	82.1533	90.76	90.76
AT5G06320	gene	Chr5:1930793-1931768	-	1	1	1	1	1	1	1	1	NA	NA	NA	1	UM	9.9	46.2067	15.4833	90.5533	90.5533
AT1G27950	gene	Chr1:9740704-9742159	+	1	1	1	1	2	1	1	1	1	1	1	6.1e-05	dMG	89.9533	55.7633	89.7933	68.0867	89.9533
AT1G07940	gene	Chr1:2462953-2465504	-	1	1	1	1	7	1	1	1	1	1	1	1	UM	45.47	55.4733	50.1667	89.82	89.82
AT2G29450	gene	Chr2:12624586-12625637	-	1	1	1	1	2	1	1	1	1	1	1	8.12e-22	dMG	79.5067	87.2633	89.7833	86.0867	89.7833
AT4G29390	gene	Chr4:14464987-14465983	-	1	1	1	1	3	1	1	1	1	1	1	1.53e-40	dMG	62.1567	66.3033	71.6333	89.77	89.77
AT1G64500	gene	Chr1:23953233-23954492	+	1	1	1	1	1	1	1	1	NA	NA	NA	1	UM	78.9067	54.94	89.5367	67.2967	89.5367
AT1G73600	gene	Chr1:27669152-27673572	+	1	1	1	1	22	1	1	1	1	1	1	0	dMG	39.75	89.1733	40.1	37.63	89.1733
AT5G13930	gene	Chr5:4488688-4490264	+	1	1	1	1	2	1	1	1	1	1	1	1	UM	66.5767	62.8267	88.6367	65.9433	88.6367
AT3G23810	gene	Chr3:8587664-8589713	-	1	1	1	1	2	1	1	1	1	1	1	1	UM	68.61	46.5367	88.62	43.0633	88.62
AT2G37040	gene	Chr2:15557376-15560363	-	1	1	1	1	2	1	1	1	1	1	1	1	UM	61.65	42.2533	88.54	65.44	88.54
AT4G29905	gene	Chr4:14626921-14627631	-	7.43e-38	1	1	1	1	1	1	1	NA	NA	NA	1	pMG	76.1167	28.61	87.96	68.03	87.96
AT1G57660	gene	Chr1:21355520-21356537	+	1	1	1	1	2	1	1	1	1	1	1	1	UM	64.2	62.3	75.9567	87.59	87.59
AT2G19730	gene	Chr2:8511507-8513221	+	0.672328	1	1	1	12	1	1	0.414134	1	1	1	1	UM	72.4733	64.34	87.2867	74.5533	87.2867
AT2G06850	gene	Chr2:2763526-2765720	+	1.5e-123	1	1	1	4	1	1	1	1	1	1	0	pMG	87.19	30.8333	44.5267	17.5833	87.19
AT4G16990	gene	Chr4:9560135-9565555	+	1	1	1	1	47	1	1	1	1	1	1	3.48e-117	dMG	31.1233	74.13	38.2067	86.85	86.85
AT4G05070	gene	Chr4:2593595-2594119	-	0	1	1	1	1	1	1	1	NA	NA	NA	0	pMG	86.39	86.8333	66.5267	78.8033	86.8333
AT1G01100	gene	Chr1:50075-51199	-	1	1	1	1	17	1	1	1	1	1	1	1	UM	75.76	60.0833	85.8767	70.8133	85.8767
AT2G07747	pseudogene	Chr2:3244557-3245159	-	1	1	1	1	1	1	1	1	NA	NA	NA	5.85e-28	dMG	49.27	64.4133	46.8133	85.8	85.8
AT5G14780	gene	Chr5:4776943-4779494	+	0	1	1	1	5	1	1	1	1	1	1	0	pMG	20.7233	52.4933	27.9733	85.75	85.75
AT1G52342	gene	Chr1:19492255-19492769	-	1	1	1	1	1	1	1	1	NA	NA	NA	1	UM	74.7167	38.28	85.48	41.63	85.48
AT2G01250	gene	Chr2:132697-134455	-	0	1	1	1	14	1	1	1	1	1	1	4.06e-89	pMG	70.58	62.4	83.5633	85.4567	85.4567
AT3G55440	gene	Chr3:20553690-20556560	+	1	0.000260229	1	1	9	1	1	1	1.11e-13	1	1	1	gbM	58.1633	75.7333	68.0867	85.3867	85.3867
AT3G15360	gene	Chr3:5188374-5189697	+	1	1	1	1	2	1	1	1	1	1	1	1	UM	75.0633	81.8167	78.88	85.29	85.29
AT2G22990	gene	Chr2:9786316-9790179	+	1	1	1	1	82	1	1	1	1	1	1	1.57e-07	dMG	70.7967	46.4567	85.2867	37.71	85.2867
AT3G27850	gene	Chr3:10324839-10325713	+	1	1	1	1	1	1	1	1	NA	NA	NA	8.23e-17	dMG	54.3567	37.9067	57.6467	85.2567	85.2567
AT1G55210	gene	Chr1:20597790-20598708	-	1	1	1	1	3	1	1	1	1	1	1	1	UM	20.7867	38.41	25.3	84.3	84.3
AT5G26742	gene	Chr5:9284979-9289003	-	0	6.87e-86	1	1	31	0	1	1	1	1	1	3.03e-198	gbM	73.9633	48.8033	84.2967	74.4667	84.2967
AT4G40040	gene	Chr4:18557187-18558743	-	1	1	1	1	10	1	1	1	1	1	1	1	UM	56.0267	72.63	60.54	84.1767	84.1767
AT2G37180	gene	Chr2:15617708-15619155	+	1	1	1	1	4	1	1	1	1	1	1	1	UM	30.5833	25.77	39.2467	84.11	84.11
AT4G29020	gene	Chr4:14304921-14305721	+	1	1	1	1	3	1	1	1	1	1	1	1	UM	83.84	42.97	68.31	34.5067	83.84
AT1G45145	gene	Chr1:17074942-17076330	-	0	1	1	1	2	1	1	1	1	1	1	0	pMG	2.85333	25.81	7.16667	83.79	83.79
AT3G23600	gene	Chr3:8473775-8475888	+	5.81e-30	1	1	1	14	1	1	1	1	1	1	1	pMG	28.55	63.9033	33.2667	83.5633	83.5633
AT5G46110	gene	Chr5:18697235-18700656	+	1	1	1	1	48	1	1	1	1	1	1	1	UM	52.57	62.7233	52.4433	83.5333	83.5333
AT5G39570	gene	Chr5:15843959-15846178	+	1	1	1	1	2	1	1	1	1	1	1	0.147899	UM	42.0333	78.0033	47.0267	83.3367	83.3367
AT5G19510	gene	Chr5:6581658-6583248	-	1	1	1	1	6	1	1	1	1	1	1	1	UM	63.41	56.8233	70.22	83.2267	83.2267
AT1G80920	gene	Chr1:30403644-30404690	-	1	1	1	1	3	1	1	1	1	1	1	1.04e-51	dMG	63.7933	83.1833	41.7733	61.62	83.1833
AT1G58983	gene	Chr1:21806020-21807487	-	2.31e-157	1	1	1	2	1	1	1	1	1	1	1	pMG	53.59	52.8333	58.6233	83.1667	83.1667
AT2G07726	pseudogene	Chr2:3448961-3449179	+	1	1	1	1	1	1	1	1	NA	NA	NA	1	UM	40.5	77.0967	50.3	83.1133	83.1133
AT4G25080	gene	Chr4:12876846-12878651	+	1	1	1	1	15	1	1	1	1	1	1	1	UM	72.5267	62.3633	82.9067	68.4267	82.9067
ATMG00990	gene	ChrM:260647-261006	-	1	1	1	1	1	1	1	1	NA	NA	NA	1	UM	46.67	63.97	54.71	82.7467	82.7467
AT3G58610	gene	Chr3:21671433-21675090	+	1	1	1	1	32	1	1	1	1	1	1	1	UM	73.64	55.59	80.88	82.6567	82.6567
AT3G08610	gene	Chr3:2615426-2616803	-	2.48e-142	1	1	1	3	1	1	1	1	1	1	1	pMG	48.4	68.55	57.0867	82.61	82.61
AT4G17340	gene	Chr4:9699253-9700410	+	1	1	1	1	2	1	1	1	1	1	1	1	UM	24.3867	54.0467	34.2367	82.2267	82.2267
AT5G39670	gene	Chr5:15883179-15884067	+	9.95616042347298e-315	1	1	1	1	1	1	1	NA	NA	NA	0.00115261	pMG	1.37333	53.96	8.97333	82.2167	82.2167
AT3G23920	gene	Chr3:8641569-8644449	+	1	1	1	1	4	1	1	1	1	1	1	0	dMG	28.9367	58.08	38.1067	82.1533	82.1533
AT5G20630	gene	Chr5:6975104-6975993	-	1	1	1	1	1	1	1	1	NA	NA	NA	0.176829	UM	82.12	37.6767	73.66	74.0333	82.12
AT5G13450	gene	Chr5:4310314-4312048	-	0	1	1	1	12	1	1	1	1	1	1	0.162351	pMG	47.59	62.1967	51.4433	81.6267	81.6267
AT5G28840	gene	Chr5:10862173-10864903	-	9.69e-70	1	1	1	14	1	1	1	1	1	1	1	pMG	64.8767	48.7933	73.49	81.52	81.52
ATMG00580	gene	ChrM:161693-169674	+	1	1	1	1	4	1	1	1	1	1	1	1	UM	57.2733	76.7733	52.1967	81.3567	81.3567
AT2G17360	gene	Chr2:7546480-7548313	+	1	1	1	1	11	0.0126749	1	1	1	1	1	1.6e-35	dMG	50.3733	50.9333	62.2467	81.1433	81.1433
AT2G07717	pseudogene	Chr2:3418229-3424177	+	1	1	1	1	1	1	1	1	NA	NA	NA	1	UM	53.12	70.3433	48.1333	80.8967	80.8967
AT5G01600	gene	Chr5:227953-230051	-	1	1	1	1	8	1	1	1	1	1	1	1	UM	21.7733	40.0767	25.78	80.5467	80.5467
AT2G24790	gene	Chr2:10566898-10568145	+	0	1	1	1	3	1	1	1	1	1	1	1	pMG	50.8367	80.42	52.4733	71.9567	80.42
AT1G33960	gene	Chr1:12346232-12348513	+	1	1	1	1	6	1	1	1	0.0229391	1	0.0407942	1	UM	0.946667	13.1267	4.69	80.3133	80.3133
AT2G45180	gene	Chr2:18626320-18626997	+	1	1	1	1	1	1	1	1	NA	NA	NA	1	UM	70.97	45.7667	45.99	80.1967	80.1967
AT3G59540	gene	Chr3:21995677-21996836	-	1	1	1	1	3	1	1	1	1	1	1	2.61e-05	dMG	69.3267	65.3367	78.3433	80.1967	80.1967
AT5G52750	gene	Chr5:21384043-21384924	+	1	1	1	1	3	1	1	1	1	1	1	1	UM	5.34333	77.7667	18.6833	80.1433	80.1433
AT2G31610	gene	Chr2:13450302-13451923	+	1	1	1	1	5	1	1	0.0143762	1	1	1	1	UM	64.9	57.0567	71.24	80.0533	80.0533
AT5G16130	gene	Chr5:5268421-5270156	+	2.29e-12	1	1	1	6	1	1	1	1	1	1	1	pMG	71.0167	57.68	77.7633	79.9833	79.9833
AT4G09800	gene	Chr4:6173715-6175200	+	0	1	1	1	4	1	1	1	1	1	1	1	pMG	71.73	70.1667	77.9	79.84	79.84
AT2G36880	gene	Chr2:15479366-15481412	-	1	1	1	1	4	1	1	1	1	1	1	5.93e-10	dMG	47.5867	54.24	55.3	79.76	79.76
AT3G13750	gene	Chr3:4510965-4516298	+	1	2.94e-33	1	1	19	1.04e-27	1	1	2.84e-09	1	1	1	gbM	79.6	32.5833	64.3567	21.0067	79.6
AT4G18730	gene	Chr4:10302163-10303382	+	1	1	1	1	5	1	1	1	1	1	1	1	UM	59.98	55.96	70.3933	79.43	79.43
AT5G24530	gene	Chr5:8378833-8383401	+	1	1	1	1	4	1	1	1	1	1	1	1	UM	3.89333	29.4467	14.1067	79.3833	79.3833
AT1G52400	gene	Chr1:19515143-19518411	+	1	1	1	1	37	1	1	1	1	1	1	1	UM	41.4567	79.2567	18.8367	23.1633	79.2567
AT2G30950	gene	Chr2:13174321-13177223	+	1	4.62e-22	1	1	5	5.72e-36	1	1	1	1	1	1	gbM	74.2467	64.25	78.9633	69.8567	78.9633
AT5G28540	gene	Chr5:10540460-10543375	-	1.07e-164	7.77e-08	1	1	6	2.78e-25	1	1	1	1	1	5.47e-56	gbM	25.2867	53.9467	32.66	78.94	78.94
AT5G01410	gene	Chr5:172318-173614	-	1	1	1	1	1	1	1	1	NA	NA	NA	1	UM	51.7833	65	62.4767	78.5633	78.5633
AT3G19450	gene	Chr3:6744598-6747214	+	1	1	1	1	5	1	1	1	1	1	1	1	UM	55.1233	35.3867	78.5	72.76	78.5
AT2G43570	gene	Chr2:18076224-18077463	-	1	1	1	1	2	1	1	1	1	1	1	1	UM	0.33	25.9067	2.81667	78.4933	78.4933
AT4G32260	gene	Chr4:15573636-15574737	-	1	1	1	1	2	1	1	1	1	1	1	0.27364	UM	66.4133	58.74	70.6833	78.49	78.49
AT3G12120	gene	Chr3:3860285-3863050	-	1	1	1	1	4	1	1	1	1	1	1	1	UM	58.3367	78.4233	57.2333	65.23	78.4233
AT3G24170	gene	Chr3:8729510-8734562	-	8.63e-47	1	1	1	51	1	1	1	0.0188691	1	1	0.763777	pMG	44.7467	57.6033	56.19	78.3167	78.3167
AT1G55670	gene	Chr1:20802670-20803449	-	1.98e-20	1	1	1	1	1	1	1	NA	NA	NA	1	pMG	61.0633	66.0433	57.1233	78.15	78.15
AT4G08850	gene	Chr4:5636489-5640636	-	0	1	1	1	3	1	1	1	1	1	1	4.2e-119	pMG	8.74667	32.79	12.6367	77.9367	77.9367
AT1G10960	gene	Chr1:3664386-3665039	+	3.44e-16	1	1	1	1	1	1	1	NA	NA	NA	0.0135438	pMG	67.7633	46.3167	77.9333	72.9567	77.9333
AT1G68520	gene	Chr1:25709114-25710907	-	1	1	1	1	2	1	1	1	1	1	1	1	UM	68.1933	77.2867	72.5533	67.9333	77.2867
AT2G07733	pseudogene	Chr2:3470315-3471873	-	1	1	1	1	1	1	1	1	NA	NA	NA	1	UM	43.1967	65.98	41.4233	77.14	77.14
AT1G66240	gene	Chr1:24686256-24687332	-	1	1	1	1	8	1	1	1	1	1	1	1	UM	50.56	77.09	57.6167	76.21	77.09
AT1G56280	gene	Chr1:21072855-21074877	-	6.55e-17	5.51e-15	1	1	12	2.27e-38	1	1	1.38e-05	1	1	1	gbM	37.6	76.97	38.5967	66.1367	76.97
AT2G07699	pseudogene	Chr2:3368151-3369308	+	1.61e-07	1	1	1	1	1	1	1	NA	NA	NA	1	pMG	53.34	76.93	49.6967	65.2567	76.93
AT1G68440	gene	Chr1:25658033-25659273	+	1	1	1	1	1	1	1	1	NA	NA	NA	0	dMG	76.8967	45.7933	61.2833	61.2333	76.8967
ATMG01090	gene	ChrM:279463-280251	+	1	1	1	1	1	1	1	1	NA	NA	NA	1	UM	36.9	54.4433	47.6633	76.5567	76.5567
AT4G14320	gene	Chr4:8241732-8243910	-	1	1	1	1	9	1	1	1	1	1	1	1	UM	55.2733	56.43	67.3333	76.5433	76.5433
AT1G22780	gene	Chr1:8067864-8069342	+	4.37e-26	1	1	1	4	1	1	1	1	1	1	0.0777503	pMG	65.3867	56.32	73.11	76.4933	76.4933
AT3G04920	gene	Chr3:1360882-1362295	+	1	1	1	1	5	1	1	1	1	1	1	1	UM	68.7533	58.7233	76.1967	74.7133	76.1967
AT5G11500	gene	Chr5:3676548-3679352	+	2.51e-07	1	1	1	12	1	1	1	1	1	1	1	pMG	29.6833	54.4233	39.27	76.15	76.15
AT3G52880	gene	Chr3:19601212-19604454	-	3.77e-106	1	1	1	21	1	1	1	1	1	1	1	pMG	30.1167	50.9333	38.4267	76.0867	76.0867
AT1G51650	gene	Chr1:19152615-19153929	+	5.27e-36	1	1	1	2	1	1	1	1	1	1	1	pMG	46.49	76.0633	47.9967	72.76	76.0633
AT5G51110	gene	Chr5:20778132-20779464	-	1	1	1	1	7	1	1	1	1	1	1	1	UM	65.7867	62.1833	75.8967	71.37	75.8967
AT3G63410	gene	Chr3:23415589-23417119	-	1	1	1	1	3	1	1	1	1	1	1	2.38e-57	dMG	58.3533	56.1833	61.5333	75.6533	75.6533
AT3G56340	gene	Chr3:20892129-20893443	-	1	1	1	1	5	1	1	1	1	1	1	1	UM	54.2733	45.1533	59.49	75.57	75.57
AT5G19760	gene	Chr5:6679306-6682001	-	1	0.194145	1	1	6	2.94e-17	1	1	1	1	1	1	UM	64.95	72.6633	75.5533	73.38	75.5533
AT5G47700	gene	Chr5:19327803-19328983	-	1	1	1	1	8	1	1	1	1	1	1	5.94e-06	dMG	62.9333	52.8767	75.5233	64.9	75.5233
AT5G19940	gene	Chr5:6739624-6740957	+	1	1	1	1	9	1	1	1	1	1	1	0.00394815	dMG	66.4233	75.49	71.7633	67.7833	75.49
AT5G19140	gene	Chr5:6423153-6426166	+	1	1	1	1	10	1	1	1	1	1	1	5.94e-12	dMG	52.55	75.3733	41.1633	44.6633	75.3733
AT4G40030	gene	Chr4:18555577-18556972	-	1	1	1	1	12	1	1	1	1	1	1	1	UM	69.2733	69.9733	67.3967	75.22	75.22
AT4G34110	gene	Chr4:16336387-16340098	+	0.00249239	1.15e-06	1	1	9	0.0307963	1	1	3.36e-10	1	1	1	gbM	42.63	50.0733	41.82	75.2067	75.2067
AT5G41520	gene	Chr5:16609153-16610692	-	8.37e-30	1	1	1	10	1	1	1	1	1	1	1	pMG	50.1333	56.0433	61.82	75.13	75.13
AT3G63540	gene	Chr3:23459182-23459804	-	1	1	1	1	1	1	1	1	NA	NA	NA	1	UM	65.3967	68.6	73.6267	74.9733	74.9733
ATMG01000	gene	ChrM:260963-261307	-	1	1	1	1	1	1	1	1	NA	NA	NA	1	UM	65.93	74.96	66.48	74.8867	74.96
AT5G25610	gene	Chr5:8914233-8916800	-	1	1	1	1	4	1	1	1	1	1	1	1	UM	60.2667	74.74	67.1167	55.0433	74.74
AT3G15190	gene	Chr3:5116141-5117615	+	2.12e-16	1	1	1	3	1	1	1	1	1	1	1	pMG	65.9067	45.1733	74.64	50.5867	74.64
AT1G23740	gene	Chr1:8398115-8399749	-	1	1	1	1	4	1	1	1	1	1	1	1	UM	59.5067	61.2433	74.56	64.09	74.56
AT3G09630	gene	Chr3:2953737-2955748	+	2.59e-103	1	1	1	4	1	1	1	1	1	1	1	pMG	52.7467	46.57	54.3433	74.56	74.56
AT2G46600	gene	Chr2:19136019-19136600	+	1	1	1	1	1	1	1	1	NA	NA	NA	1	UM	15.0633	74.1533	26.0267	61.2067	74.1533
AT3G53430	gene	Chr3:19809687-19810469	-	1	1	1	1	1	1	1	1	NA	NA	NA	1	UM	37.92	39.0067	46.17	74.14	74.14
AT4G30960	gene	Chr4:15067053-15069010	+	0	1	1	1	1	1	1	1	NA	NA	NA	1	pMG	17.04	45.26	21.2267	74.0433	74.0433
AT5G03350	gene	Chr5:815674-816658	-	1	1	1	1	1	1	1	1	NA	NA	NA	1	UM	5.4	19.3633	7.26	74.0367	74.0367
AT3G17800	gene	Chr3:6091110-6093151	-	1	1	1	1	6	1	1	1	1	1	1	1	UM	46.63	71.68	60.2333	73.9833	73.9833
AT3G47650	gene	Chr3:17569505-17570567	+	1	1	1	1	4	1	1	1	1	1	1	2.3e-05	dMG	69.5867	44.7767	73.6433	53.9733	73.6433
AT5G15950	gene	Chr5:5205869-5208036	+	1	1	1	1	4	1	1	1	1	1	1	1	UM	17.4633	27.74	29.9467	73.6267	73.6267
AT5G04590	gene	Chr5:1319356-1322526	+	1.23e-05	1	1	1	8	1	1	1	0.0765932	1	1	0	pMG	71.3167	70.8033	73.38	67.5867	73.38
AT3G44890	gene	Chr3:16386434-16388466	+	6.36e-29	1.25e-56	1	1	7	1.63e-47	1	1	1.58e-12	1	1	1.44e-99	gbM	69.5333	43.14	73.3767	53.62	73.3767
AT2G20670	gene	Chr2:8911860-8913534	-	3.57e-196	1	1	1	3	1	1	1	1	1	1	0	pMG	73.0467	65.1267	33.8867	56.31	73.0467
AT3G61110	gene	Chr3:22611634-22612904	+	1	1	1	1	4	1	1	1	1	1	1	1	UM	43.9533	48.75	42.9633	73.0433	73.0433
AT2G23670	gene	Chr2:10063155-10063863	-	1	1	1	1	1	1	1	1	NA	NA	NA	1	UM	58.7767	39.8933	73.0233	53.5233	73.0233
AT5G02490	gene	Chr5:550035-552647	-	1	1	1	1	2	1	1	1	1	1	1	4.89e-96	dMG	4.44333	37.4367	10.3333	72.9933	72.9933
AT1G08360	gene	Chr1:2636011-2637915	+	1.83e-05	1	1	1	5	1	1	1	1	1	1	1	pMG	53.76	56.5367	56.7567	72.95	72.95
AT5G23120	gene	Chr5:7778121-7780628	+	0	1	1	1	8	1	1	1	1	1	1	0	pMG	72.75	54.6533	70.6467	55.8433	72.75
AT5G20010	gene	Chr5:6760284-6762094	+	0.0486148	1	1	1	5	1	1	1	1	1	1	1	UM	39.1867	49.8533	40.87	72.6967	72.6967
AT1G51200	gene	Chr1:18984419-18986653	+	1.49e-114	1.43e-49	1	1	10	6e-274	1	1	0.0131849	1	1	1	gbM	36.4167	72.5433	39.2	66.7533	72.5433
AT1G29660	gene	Chr1:10371839-10373766	+	1	1	1	1	5	1	1	1	1	1	1	1	UM	65.71	56.16	72.4967	46.5867	72.4967
AT3G28540	gene	Chr3:10694444-10696123	+	2.66e-285	1	1	1	3	1	1	1	1	1	1	3.41e-82	pMG	1.66	23.0533	7.99	72.49	72.49
AT2G18020	gene	Chr2:7837102-7838304	+	3.79e-110	1	1	1	2	1	1	1	1	1	1	1	pMG	48.6767	44.0467	52.0367	72.4667	72.4667
AT5G10760	gene	Chr5:3400342-3402207	-	1	1	1	1	2	1	1	1	1	1	1	1	UM	1.05333	32.9167	5.44	72.46	72.46
AT1G56580	gene	Chr1:21198259-21198956	-	1	1	1	1	1	1	1	1	NA	NA	NA	4.36e-31	dMG	71.16	59.21	72.4333	62.1967	72.4333
AT4G33865	gene	Chr4:16233209-16234196	-	1	1	1	1	3	1	1	1	1	1	1	1	UM	68.3767	63.62	72.4133	64.5367	72.4133
AT2G45820	gene	Chr2:18862953-18864691	-	1	1	1	1	4	1	1	1	1	1	1	1	UM	49.5433	72.2233	50.1633	54.33	72.2233
AT5G24490	gene	Chr5:8365601-8367460	+	0	1	1	1	5	1	1	1	1	1	1	0	pMG	58.6133	72.2233	58.8567	65.7	72.2233
AT2G28800	gene	Chr2:12356364-12359252	-	1	1	1	1	37	1	1	1	0.392215	1	1	1	UM	64.53	56.3467	72.2	65.5567	72.2
AT2G43510	gene	Chr2:18067172-18067802	+	1	1	1	1	2	1	1	1	1	1	1	1	UM	2.62333	35.0033	3.63667	72.1933	72.1933
AT1G79850	gene	Chr1:30041243-30041952	-	1	1	1	1	1	1	1	1	NA	NA	NA	1.09e-10	dMG	72.0533	35.26	66.28	59.94	72.0533
AT5G05270	gene	Chr5:1563320-1565007	+	1	1	1	1	10	1	1	1	1	1	1	1	UM	58.5633	32.2033	72.0533	34.1533	72.0533
AT3G04210	gene	Chr3:1105963-1108069	-	1	1	1	1	2	1	1	1	1	1	1	1	UM	13.0067	71.99	15.43	38.5667	71.99
AT2G47450	gene	Chr2:19472681-19474314	+	1	1	1	1	1	1	1	1	NA	NA	NA	1	UM	63.0933	62.91	71.8933	52.6067	71.8933
AT1G65960	gene	Chr1:24552003-24557730	+	1	1	1	2.59e-142	11	1	1	1	1	1	1.56e-225	1	Intron-teM	53.1367	71.5733	64.1033	60.31	71.5733
AT5G09650	gene	Chr5:2991149-2993213	-	0.167548	1	1	1	6	1	1	1	1	1	1	1	UM	62.1833	43.3733	71.54	43.38	71.54
AT2G33380	gene	Chr2:14144831-14146471	-	1	1	1	1	11	1	1	1	1.13e-48	0.0193884	0.0647387	1	UM	13.3933	35.4267	12.8267	71.5267	71.5267
AT5G15200	gene	Chr5:4934883-4936408	-	0	1	1	1	5	1	1	1	1	1	1	1	pMG	49.0967	46.4333	54.92	71.5133	71.5133
AT3G15730	gene	Chr3:5330322-5333745	+	0	2.79e-73	1	1	4	4.62e-131	1	1	1	1	1	1	gbM	32.3267	62.67	37.0067	71.4267	71.4267
AT3G52300	gene	Chr3:19396565-19398377	+	1	1	1	1	10	1	1	1	1	1	1	1	UM	43.0633	60.69	47.22	71.3033	71.3033
AT1G03600	gene	Chr1:898876-899655	+	1	1	1	1	1	1	1	1	NA	NA	NA	1	UM	58.5233	61.2	60.7933	71.2567	71.2567
AT4G15545	gene	Chr4:8875918-8877799	+	0.0513503	1	1	1	8	1	1	1	1	1	1	1	UM	38.16	46.8433	41.8067	71.24	71.24
AT1G13930	gene	Chr1:4761012-4762666	+	1	1	1	1	5	1	1	1	1	1	1	1	UM	54.5333	57.6233	62.0467	71.0367	71.0367
AT2G28190	gene	Chr2:12014498-12016569	+	1	1	1	1	8	1	1	1	1.98e-11	1	1	1	UM	69.0067	42.1633	70.93	39.0933	70.93
AT1G68590	gene	Chr1:25757404-25758232	-	1	1	1	1	4	1	1	1	1	1	1	1	UM	56.2567	34.7233	58.8033	70.9233	70.9233
AT4G25100	gene	Chr4:12884300-12887011	-	1	1	1	1	39	1	1	1	1	1	1	1	UM	52.6133	53.76	53.5267	70.7633	70.7633
AT3G23390	gene	Chr3:8375372-8376392	+	1.48e-237	1	1	1	4	1	1	1	1	1	1	1	pMG	47.4567	48.1	62.0367	70.48	70.48
AT4G15560	gene	Chr4:8883907-8887565	+	0	2.87e-269	1	1	9	1.71e-287	1	1	1	1	1	1	gbM	59.58	64.9867	51.54	70.48	70.48
AT2G46830	gene	Chr2:19245672-19248914	+	1	1	1	1	13	1	1	1	1	1	1	1	UM	54.7467	54.3833	64.59	70.4433	70.4433
AT1G78570	gene	Chr1:29549649-29552438	+	1	1	1	1	3	1	1	1	1	1	1	1	UM	54.9333	58.9433	70.3133	51.26	70.3133
AT1G78900	gene	Chr1:29660184-29664951	+	1	1	1	1	41	1	1	1	1	1	1	1	UM	38.7133	54.4767	44.0667	70.2433	70.2433
AT5G18670	gene	Chr5:6225956-6228132	+	1	1	1	1	3	1	1	1	1	1	1	3.05e-05	dMG	70.1433	44.2167	65.34	40.7733	70.1433
AT1G70760	gene	Chr1:26687230-26688384	+	1	1	1	1	5	1	1	1	1	1	1	1	UM	59.92	68.2833	64.1033	70.1033	70.1033
AT3G01390	gene	Chr3:149999-151539	-	1	1	1	1	7	1	1	1	1	1	1	1	UM	42.7967	54.4467	48.82	70.0367	70.0367
AT1G18080	gene	Chr1:6222201-6224151	+	1	1	1	1	2	1	1	1	1	1	1	1	UM	40.51	42.6667	46.09	69.9167	69.9167
AT5G48300	gene	Chr5:19570240-19572804	+	1	1	1	1	8	1	1	1	1	1	1	1	UM	51.9767	64.4767	55.01	69.91	69.91
AT1G71500	gene	Chr1:26935982-26937607	+	8.29e-20	1	1	1	3	1	1	1	1	1	1	1	pMG	62.0367	49.2367	69.73	61.8	69.73
ATMG01270	gene	ChrM:314627-315073	+	1	1	1	1	1	1	1	1	NA	NA	NA	1	UM	53.31	69.5233	54.1333	68.4367	69.5233
AT2G05620	gene	Chr2:2081009-2081858	-	1	1	1	1	2	1	1	1	1	1	1	0	dMG	50.6467	61.1967	66.6733	69.4967	69.4967
AT4G00100	gene	Chr4:37084-38312	+	1	1	1	1	5	1	1	1	1	1	1	1	UM	48.2733	38.9833	47.3667	69.4567	69.4567
AT4G09010	gene	Chr4:5777397-5779462	-	2.62e-149	4.16e-95	1	1	10	1.57e-14	1	1	2.97e-149	1	1	1	gbM	64.5133	43.9667	69.34	41.89	69.34
AT5G19190	gene	Chr5:6457260-6458031	+	1	1	1	1	2	1	1	1	1	1	1	1	UM	51.92	35.44	40.1467	69.29	69.29
AT5G49480	gene	Chr5:20070743-20071638	+	1	1	1	1	1	1	1	1	NA	NA	NA	1	UM	45.5267	32.6267	68.5333	69.2767	69.2767
AT3G15450	gene	Chr3:5212984-5214124	+	1	1	1	1	8	1	1	1	1	1	1	1	UM	69.1133	59.94	24.1833	13.55	69.1133
AT3G62530	gene	Chr3:23132138-23133298	+	3.15e-35	1	1	1	4	1	1	1	1	1	1	1	pMG	62.97	49.61	69.1133	67.76	69.1133
AT5G24930	gene	Chr5:8589234-8591236	+	0	1	1	1	2	1	1	1	1	1	1	1.51e-31	pMG	59.3467	67.1633	56.8867	69.1067	69.1067
AT4G02920	gene	Chr4:1292523-1294861	+	2.7e-146	0.000120736	1	1	10	1.43e-28	1	1	1	1	1	0.811368	gbM	48.7067	52.4567	61.73	69.0367	69.0367
AT3G56800	gene	Chr3:21034537-21036077	-	1	1	1	1	2	1	1	1	1	1	1	1	UM	29.3867	68.7933	32.4233	52.3167	68.7933
AT3G11170	gene	Chr3:3499801-3502452	+	0	1	1	1	8	1	1	1	6.8e-06	1	1	1	pMG	59.3767	50.4533	68.7633	55.1133	68.7633
AT5G48540	gene	Chr5:19668964-19669920	-	0	1	1	1	1	1	1	1	NA	NA	NA	2.31e-09	pMG	10.2467	47.1933	14.2333	68.76	68.76
AT1G70830	gene	Chr1:26709947-26711462	-	2.9e-06	1	1	1	15	1	1	1	1	1	1	1	pMG	38.6167	68.6767	20.9	6.23667	68.6767
AT1G66580	gene	Chr1:24839165-24840612	+	0	1	1	1	4	1	1	1	1	1	1	1	pMG	50.1767	56.56	57.36	68.6433	68.6433
AT5G52760	gene	Chr5:21386824-21387703	+	1	1	1	1	3	1	1	1	1	1	1	1	UM	1.34667	68.5067	10.48	66.4433	68.5067
AT2G38170	gene	Chr2:15989083-15993278	-	1	1	1	1	28	1	1	1	1	1	1	1	UM	37.6233	54.1333	58.7133	68.5	68.5
AT5G54160	gene	Chr5:21981996-21984363	+	1	1	1	1	4	1	1	1	1	1	1	1	UM	25.5367	30.2067	26.46	68.4	68.4
AT1G67105	gene	Chr1:25057479-25058264	+	0	0	1.74e-128	3.59e-118	1	0	1.83e-128	3.88e-118	NA	NA	NA	1	Other-teM	0.263333	65.6933	3.82667	68.3533	68.3533
AT5G54610	gene	Chr5:22184779-22186525	-	1	1	1	1	3	1	1	1	1	1	1	1	UM	4.66	41.0633	15.8733	68.27	68.27
AT2G24270	gene	Chr2:10327035-10329941	-	1	1	1	1	40	1	1	1	1	1	1	1	UM	45.29	55.1767	44.97	68.08	68.08
AT1G19000	gene	Chr1:6560792-6562786	-	1	1	1	1	7	1	1	1	1	1	1	3.96e-10	dMG	55.0133	64.7067	58.35	67.93	67.93
AT2G03680	gene	Chr2:1120800-1122055	+	1.89e-136	1	1	1	6	1	1	1	1	1	1	0	pMG	25.26	39.9433	23.9367	67.86	67.86
AT3G15850	gene	Chr3:5359009-5361185	+	1	1	1	1	5	1	1	1	1	1	1	1	UM	58.3567	40.9333	67.81	55.62	67.81
AT1G19020	gene	Chr1:6568073-6568597	+	1	1	1	1	1	1	1	1	NA	NA	NA	1	UM	10.6967	67.76	19.6267	43.2133	67.76
AT5G23740	gene	Chr5:8008010-8009436	-	1	1	1	1	6	1	1	1	1	1	1	1	UM	63.9933	52.3067	67.74	65.48	67.74
AT2G37710	gene	Chr2:15814718-15817004	-	1	1	1	1	1	1	1	1	NA	NA	NA	1	UM	9.37	41.0233	15.8833	67.71	67.71
AT4G00430	gene	Chr4:185450-187627	-	2.23e-12	1	1	1	7	1	1	1	1	1	1	0	pMG	43.57	47.15	44.0767	67.6733	67.6733
AT4G30530	gene	Chr4:14920534-14922494	+	1	1	1	1	3	1	1	1	1	1	1	1	UM	33.99	67.5567	26.49	38.5933	67.5567
AT2G20890	gene	Chr2:8987666-8989416	+	1	1	1	1	5	1	1	1	1	1	1	1	UM	61.5567	52.63	66.3433	67.5467	67.5467
AT5G57345	gene	Chr5:23229407-23230638	-	1	1	1	1	3	1	1	1	1	1	1	1	UM	51.7767	55.5133	65.5267	67.4967	67.4967
AT1G67870	gene	Chr1:25449367-25451012	-	1.18e-06	0	0	0.038187	2	0	0	1	9.02e-34	2.16e-15	1.08e-05	1	Intron-teM	60.03	67.4233	47.2567	34.89	67.4233
AT4G01850	gene	Chr4:796097-798286	-	1	1	1	1	4	3.12e-11	1	1	1	1	1	2.4e-204	dMG	41.81	46.77	47.5767	67.4033	67.4033
AT1G26880	gene	Chr1:9315383-9316729	-	1	1	1	1	7	1	1	1	1	1	1	1	UM	53.5733	50.2533	65.9867	67.2867	67.2867
AT1G04800	gene	Chr1:1348452-1349286	-	1	1	1	1	1	1	1	1	NA	NA	NA	4.26e-131	dMG	53.1233	39.5433	67.2733	31.6833	67.2733
AT1G69530	gene	Chr1:26141836-26143500	+	0	1	1	1	21	1	1	1	1	1	1	1	pMG	39.1	30.72	67.0833	65.7733	67.0833
AT4G23630	gene	Chr4:12317059-12319937	+	1	1	1	1	6	1	1	1	1	1	1	2.34e-120	dMG	29.8633	50.9833	35.82	67.06	67.06
AT5G61790	gene	Chr5:24827102-24829791	-	1	1	1	1	6	1	1	1	1	1	1	1.88e-71	dMG	23.05	41.2433	24.6267	67	67
AT3G55980	gene	Chr3:20776295-20778842	+	1	3e-05	1	1	2	1.55e-15	1	1	1	1	1	1	gbM	11.2633	66.9733	17.76	42.2667	66.9733
AT1G31812	gene	Chr1:11410875-11412204	-	1.87e-08	1	1	1	4	1	1	1	1	1	1	0	pMG	52.0667	66.8867	49.1567	56.1067	66.8867
AT3G12345	gene	Chr3:3930180-3930992	-	1	1	1	1	1	1	1	1	NA	NA	NA	1	UM	56.5067	52.6367	66.8867	62.0433	66.8867
AT2G33040	gene	Chr2:14018690-14021183	-	1	1	1	1	8	1	1	1	0.00280028	1	1	1	UM	47.1067	58.1067	51.51	66.7367	66.7367
AT5G59613	gene	Chr5:24015394-24016610	-	2.59e-53	1	1	1	5	1	1	1	1	1	1	1	pMG	36.53	54.2933	41.9367	66.6633	66.6633
AT1G27400	gene	Chr1:9515135-9516940	+	1	1	1	1	7	1	1	1	1	1	1	0.14059	UM	54.1933	48.3567	60.36	66.5767	66.5767
AT3G02730	gene	Chr3:588408-589685	-	1	1	1	1	3	1	1	1	1	1	1	1	UM	54.7533	66.4967	59.64	56.4033	66.4967
AT3G13920	gene	Chr3:4592256-4594999	-	1	1	1	1	21	1	1	1	1	1	1	1	UM	32.4767	32.6967	34.26	66.44	66.44
AT3G14600	gene	Chr3:4910697-4912173	+	1	1	1	1	4	1	1	1	1	1	1	1	UM	51.34	46.55	57.5367	66.4033	66.4033
AT5G38480	gene	Chr5:15409697-15411516	+	1.87e-103	1	1	1	10	1	1	1	1	1	1	1	pMG	35.4533	49.9033	42.8633	66.38	66.38
AT3G11510	gene	Chr3:3623457-3624940	-	1	1	1	1	6	1	1	1	1	1	1	1	UM	49.66	43.6733	57.9133	66.3733	66.3733
AT2G23120	gene	Chr2:9842043-9842634	+	1	1	1	1	1	1	1	1	NA	NA	NA	1	UM	21.67	66.25	21.1867	44.1867	66.25
AT5G49910	gene	Chr5:20303414-20306469	+	1	1	1	1	8	1	1	1	1	1	1	1	UM	52.62	39.7233	61.76	66.2067	66.2067
AT2G27710	gene	Chr2:11816634-11817867	+	1	1	1	1	16	1	1	1	1	1	1	1	UM	59.4967	46.8467	63.4633	65.93	65.93
AT5G51720	gene	Chr5:21009592-21010345	+	1	1	1	1	2	1	1	1	1	1	1	1	UM	47.9367	44.4333	65.92	37.6033	65.92
AT3G56910	gene	Chr3:21069411-21070356	-	1	1	1	1	2	1	1	1	1	1	1	0.019551	UM	60.2067	35.8567	65.86	49.77	65.86
AT4G31800	gene	Chr4:15383201-15385029	+	1	1	1	1	10	1	1	1	1	1	1	1	UM	7.05333	40.61	9.28333	65.7533	65.7533
AT1G74060	gene	Chr1:27849833-27851374	-	1	1	1	1	4	1	1	1	1	1	1	1	UM	49.01	53.9167	57.6933	65.47	65.47
AT3G02380	gene	Chr3:487236-488693	-	1	1	1	1	2	1	1	1	1	1	1	1	UM	65.4267	32.6833	57.5933	37.9333	65.4267
AT1G13470	gene	Chr1:4620228-4621580	-	1	0	0	1.08e-13	2	0	0	2.2e-09	1.08e-05	1	3.23e-08	1	Intron-teM	0.626667	41.9033	8.86667	65.2033	65.2033
AT3G25690	gene	Chr3:9353010-9357953	+	2.01e-18	1.7e-125	1	1	29	0	1	1	1	1	1	1	gbM	49.03	59.8867	54.7733	65.11	65.11
ATMG00285	gene	ChrM:79740-81297	-	1	1	1	1	2	1	1	1	1	1	1	1	UM	48.96	61.5567	45.9467	65.1	65.1
AT1G64230	gene	Chr1:23833551-23835536	+	1	1	1	1	28	1	1	1	1	1	1	1	UM	27.2	46.4167	29.2967	65.07	65.07
AT1G48300	gene	Chr1:17847356-17848564	+	4.7e-253	1	1	1	2	1	1	1	1	1	1	1	pMG	59.8367	59.9567	64.9533	56.8467	64.9533
AT1G55450	gene	Chr1:20704918-20706893	-	1	1	1	1	8	1	1	1	1	1	1	0	dMG	15.71	64.89	30.7467	49.36	64.89
AT2G36160	gene	Chr2:15169818-15171353	+	1	1	1	1	6	1	1	1	1	1	1	1	UM	54.8567	49.2	64.25	64.83	64.83
ATCG01250	gene	ChrC:141854-143708	+	1	1	1	1	2	1	1	1	1	1	1	1	UM	64.7667	38.3533	64.3567	38.1367	64.7667
AT5G10450	gene	Chr5:3283853-3286347	-	1	1	1	1	15	1	1	1	1	1	1	1	UM	48.1667	60.09	56.3567	64.7367	64.7367
AT3G53020	gene	Chr3:19660517-19662025	-	1	1	1	1	5	1	1	1	1	1	1	1	UM	49	53.4967	61.76	64.6033	64.6033
AT1G78020	gene	Chr1:29338693-29339755	+	3.91e-19	1	1	1	2	1	1	1	1	1	1	1	pMG	46.7	64.3433	45.9967	28.0633	64.3433
AT5G58420	gene	Chr5:23619506-23621094	+	1	1	1	1	4	1	1	1	1	1	1	0.00265899	dMG	45.32	39.3433	52.0133	64.1867	64.1867
AT1G01320	gene	Chr1:121067-130577	-	1	1.38e-154	1	1	50	0	1	1	1	1	1	1	gbM	41.37	34.97	44.7133	64.1333	64.1333
AT1G74050	gene	Chr1:27847047-27848806	-	1	1	1	1	4	1	1	1	1	1	1	2.61e-22	dMG	51.3733	48.2467	59.8667	63.7633	63.7633
AT4G35450	gene	Chr4:16839532-16842077	+	1	1	1	1	42	1	1	1	1	1	1	1	UM	52.4733	58.6367	63.7067	61.5467	63.7067
AT1G23390	gene	Chr1:8309112-8310649	-	0.00556982	1	1	1	1	1	1	1	NA	NA	NA	1	pMG	54.1933	43.7267	43.2833	63.6933	63.6933
AT5G59850	gene	Chr5:24112200-24113617	-	1	1	1	1	4	1	1	1	1	1	1	0	dMG	55.5967	42.7133	63.6467	60.8767	63.6467
AT1G72910	gene	Chr1:27435614-27437144	+	1	1	1	1	2	1	1	1	1	1	1	1	UM	6.94667	63.61	13.03	48.55	63.61
AT3G17390	gene	Chr3:5952187-5954084	-	0	1	1	1	2	1	1	1	1	1	1	1	pMG	60.0933	63.5767	60.76	43.4267	63.5767
AT5G02870	gene	Chr5:657786-659733	+	5.61e-13	1	1	1	4	1	1	1	1	1	1	0	pMG	40.7567	35.9933	43.0467	63.3667	63.3667
AT1G70600	gene	Chr1:26620923-26621659	-	0.016539	1	1	1	1	1	1	1	NA	NA	NA	0.0451764	UM	46.01	41.48	57.7067	63.35	63.35
AT3G17609	gene	Chr3:6023866-6024698	+	1	1	1	1	11	1	1	1	1	1	1	3.54e-19	dMG	46.7267	26.2767	63.3433	49.6433	63.3433
AT5G23010	gene	Chr5:7703092-7706896	+	9.23e-22	1	1	1	10	1	1	1	1	1	1	1	pMG	36.85	63.3333	25.0233	38.21	63.3333
AT1G72450	gene	Chr1:27274065-27276317	-	1	1	1	1	4	1	1	1	1	1	1	1	UM	20.85	63.33	13.9567	22.63	63.33
AT5G58330	gene	Chr5:23579722-23582395	-	1	1	1	1	36	1	1	1	1	1	1	1	UM	38.27	40.4867	41.53	63.2533	63.2533
AT4G38740	gene	Chr4:18083395-18084251	-	1	1	1	1	1	1	1	1	NA	NA	NA	1	UM	52.6333	63.1633	48.5567	57.2033	63.1633
AT1G52220	gene	Chr1:19453569-19454697	-	1	1	1	1	14	1	1	1	1	1	1	1	UM	54.4	63.1367	54.4467	46.1767	63.1367
AT5G44420	gene	Chr5:17907069-17907598	-	1	1	1	1	2	1	1	1	1	1	1	1	UM	1.45333	63.1133	7.35	4.03333	63.1133
AT3G53870	gene	Chr3:19951488-19952961	+	1	1	1	1	5	1	1	1	1	1	1	2.19e-08	dMG	44.8267	43.87	44.8167	63.08	63.08
AT5G65730	gene	Chr5:26299032-26300478	+	1	1	1	1	4	1	1	1	1	1	1	1	UM	63.0467	34.9633	56.9833	21.61	63.0467
AT3G45640	gene	Chr3:16756770-16758698	+	6.09e-94	1	1	1	6	1	1	1	1	1	1	7.52e-13	pMG	9.15333	63.0167	20.5833	49.3733	63.0167
AT1G57720	gene	Chr1:21377615-21380382	+	1	1	1	1	15	1	1	1	1	1	1	1	UM	34.9	40.2833	41.6433	63.01	63.01
ATMG00180	gene	ChrM:51293-53611	-	1	1	1	1	2	1	1	1	1	1	1	1	UM	36.74	52.8067	35.51	62.9833	62.9833
AT1G17880	gene	Chr1:6152409-6153982	-	0.000187797	1	1	1	6	1	1	1	1	1	1	3.38e-19	pMG	49.65	41.4267	49.1733	62.96	62.96
AT4G34700	gene	Chr4:16556825-16558846	+	1.08e-166	1	1	1	6	1	1	1	1	1	1	1	pMG	41.5267	55.3433	44.73	62.96	62.96
AT1G23490	gene	Chr1:8336683-8338672	+	6.01e-06	1	1	1	7	1	1	1	1	1	1	1	pMG	34.76	62.9267	38.9267	60.9967	62.9267
AT1G78850	gene	Chr1:29641926-29643431	-	1	1	1	1	1	1	1	1	NA	NA	NA	1	UM	36.6467	61.71	43.8567	62.8133	62.8133
AT1G44446	gene	Chr1:16848359-16851224	-	1	4.64e-29	1	1	25	5.86e-128	1	1	1	1	1	6.06e-213	gbM	54.51	56.8333	58.3667	62.74	62.74
AT2G27720	gene	Chr2:11818491-11819578	+	1	1	1	1	12	1	1	0.000225718	1	1	1	1	UM	43.96	45.8867	54.4	62.7267	62.7267
ATCG00050	gene	ChrC:5084-6188	-	1	1	1	1	2	1	1	1	1	1	1	1	UM	62.5633	42.6667	59.1467	33.9533	62.5633
AT5G21020	gene	Chr5:7138762-7139661	+	0.0574027	1	1	1	1	1	1	1	NA	NA	NA	1	UM	31.0433	62.52	26.0633	35.3733	62.52
AT2G23810	gene	Chr2:10135605-10137561	-	2.39e-135	1	1	1	2	1	1	1	1	1	1	9.13e-28	pMG	13.2967	61.2133	22.94	62.4467	62.4467
AT3G50950	gene	Chr3:18935674-18938799	+	1	6.65e-158	1	1	4	0	1	1	1	1	1	1	gbM	16.81	62.4433	25.9167	61.2667	62.4433
AT1G55480	gene	Chr1:20713684-20715547	+	1	1	1	1	7	1	1	1	1	1	1	9.87e-58	dMG	55.3033	43.0033	62.4233	46.8033	62.4233
AT2G17040	gene	Chr2:7407123-7408270	+	1	1	1	1	3	1	1	1	1	1	1	1	UM	3.05333	62.42	15.02	56.2233	62.42
AT4G15530	gene	Chr4:8864828-8870967	-	1	1	1	1	106	1	1	1	1	1	1	2.75e-20	dMG	14.41	44.34	18.4067	62.39	62.39
AT2G26190	gene	Chr2:11147639-11150510	-	1	1	1	1	9	1	1	1	1	1	1	1	UM	10.8167	62.3867	20.8567	45.4767	62.3867
AT1G25440	gene	Chr1:8933716-8935460	-	1	1	1	1	2	1	1	1	1	1	1	0	dMG	42.6767	60.15	55.12	62.1967	62.1967
AT4G33050	gene	Chr4:15944322-15947026	-	1	1	1	1	32	1	1	1	1	1	1	1	UM	7.06	62.1233	18.8367	50.85	62.1233
AT4G02530	gene	Chr4:1112141-1114029	-	1	1	1	1	4	1	1	1	1	1	1	1	UM	51.06	37.72	62.0533	37.7867	62.0533
AT3G48930	gene	Chr3:18140771-18142281	-	1	1	1	1	6	1	1	1	1	1	1	1	UM	50.2733	43.5733	59.0467	62.05	62.05
AT2G20450	gene	Chr2:8813862-8815253	+	1	1	1	1	5	1	1	1	1	1	1	0	dMG	52.0867	32.23	62.03	53.87	62.03
AT5G24150	gene	Chr5:8172316-8175431	-	1	1	1	1	16	1	1	1	1	1	1	1.21e-131	dMG	27.6167	30.07	51.36	61.95	61.95
AT3G51730	gene	Chr3:19186666-19188691	+	1	1.59e-08	1	1	6	0.076746	1	1	3.6e-13	1	1	1	gbM	24.5533	40.2933	25.7967	61.7833	61.7833
AT5G64350	gene	Chr5:25734598-25736071	-	1	1	1	1	5	1	1	1	1	1	1	1	UM	37.03	54.6433	42.5267	61.77	61.77
AT3G59400	gene	Chr3:21948717-21949710	-	1	1	1	1	1	1	1	1	NA	NA	NA	1	UM	54.4233	36.6533	61.7567	50.6067	61.7567
AT4G14960	gene	Chr4:8548492-8550453	-	0	1	1	1	5	1	1	1	1	1	1	5.45e-48	pMG	44.6533	49.2667	41.9533	61.7333	61.7333
AT2G07709	pseudogene	Chr2:3388454-3394516	+	1	1	1	1	1	1	1	1	NA	NA	NA	1	UM	32.9533	48.7633	33.6167	61.6633	61.6633
AT5G02790	gene	Chr5:632796-635125	+	1	1	1	1	10	1	1	1	1	1	1	6.28e-40	dMG	31.91	58.04	34.1867	61.61	61.61
AT2G39010	gene	Chr2:16291477-16294034	+	1	1	1	1	4	1	1	1	1	1	1	1	UM	47.8467	51.2433	46.18	61.4133	61.4133
AT1G16880	gene	Chr1:5773592-5776308	+	5.75e-07	1	1	1	16	1	1	1	1	1	1	1	pMG	54.0267	43.44	58.8033	61.32	61.32
AT2G24850	gene	Chr2:10582830-10585216	-	1	1	1	1	7	1	1	1	1	1	1	1	UM	2.19333	49.6733	5.15	61.2967	61.2967
AT5G44020	gene	Chr5:17712409-17714336	+	1.06e-110	1	1	1	3	1	1	1	1	1	1	1	pMG	61.2733	30.9167	40.68	32.84	61.2733
AT3G16770	gene	Chr3:5705662-5707023	+	1	1	1	1	2	1	1	1	1	1	1	1	UM	22.3967	37.7	20.35	61.1867	61.1867
AT4G26230	gene	Chr4:13285825-13286791	+	1	1	1	1	3	1	1	1	1	1	1	1	UM	49.5067	47.4433	61.12	60.35	61.12
AT1G11840	gene	Chr1:3995169-3997907	+	1	1	1	1	54	1	1	1	1	1	1	1	UM	36.6433	61.0467	33.1933	48.9667	61.0467
AT4G26710	gene	Chr4:13468549-13469935	+	1	1	1	1	7	1	1	1	1	1	1	1	UM	33.3667	41.24	37.54	60.9267	60.9267
AT3G28900	gene	Chr3:10902647-10904458	-	0	1	1	1	4	1	1	1	1	1	1	0	pMG	52.2333	35.94	60.8333	46.7733	60.8333
AT2G31570	gene	Chr2:13437974-13439881	-	1.78e-05	1	1	1	6	1	1	1	1	1	1	1	pMG	34.8	37.7933	40.3233	60.73	60.73
AT1G56200	gene	Chr1:21030794-21032078	+	1	1	1	1	8	1	1	1	1	1	1	0.469803	UM	52.3067	57.4133	60.5367	59.67	60.5367
AT2G42600	gene	Chr2:17734324-17739085	-	1	1.02e-64	1	1	22	2.98e-143	1	1	1.37e-05	1	1	1	gbM	47.9033	32.2833	60.4533	43.5	60.4533
AT3G27830	gene	Chr3:10318505-10319432	+	9.23e-12	1	1	1	1	1	1	1	NA	NA	NA	0	pMG	45.2367	30.2667	42.04	60.25	60.25
AT5G08290	gene	Chr5:2665976-2667155	+	4.06e-07	1	1	1	2	1	1	1	1	1	1	1	pMG	29.0033	49.55	32.1133	60.0833	60.0833
AT1G77940	gene	Chr1:29303897-29305382	-	1.07e-53	1	1	1	5	1	1	1	1	1	1	4.96e-70	pMG	42.4533	30.0433	40.94	60.0667	60.0667
AT1G18730	gene	Chr1:6460598-6462224	+	1	1	1	1	25	1	1	1	1	1	1	1	UM	54.2933	43.56	60.02	40.1933	60.02
AT5G57660	gene	Chr5:23355464-23356989	+	1	1	1	1	2	1	1	1	1	1	1	1	UM	28.75	50.77	25.3933	59.9833	59.9833
AT1G19960	gene	Chr1:6928039-6928463	+	4.82e-56	1	1	1	1	1	1	1	NA	NA	NA	1	pMG	7.08667	52.3167	13.1633	59.6067	59.6067
AT5G24314	gene	Chr5:8277700-8279240	+	0.0216709	1	1	1	8	1	1	1	1	1	1	6.24e-57	dMG	52.3567	40.8533	59.54	40.63	59.54
AT1G65820	gene	Chr1:24485101-24486892	+	1.14e-113	1	1	1	15	1	1	1	1	1	1	1.66e-62	pMG	16.8533	42.0767	17.3133	59.4067	59.4067
AT1G43910	gene	Chr1:16655884-16657658	-	3.09e-141	1	1	1	3	1	1	1	1	1	1	1.89e-05	pMG	2.25	24.4633	5.80667	59.3667	59.3667
AT2G47170	gene	Chr2:19366623-19368840	+	1	1	1	1	7	1	1	1	1	1	1	1	UM	31.7167	47.6633	36.2833	59.33	59.33
AT4G16520	gene	Chr4:9306663-9308462	-	1.72e-105	1	1	1	11	1	1	1	1	1	1	1	pMG	31.1433	57.9967	26.0533	59.3033	59.3033
AT4G01050	gene	Chr4:455768-458510	+	1	1	1	1	8	1	1	1	1	1	1	1	UM	47.0933	44.43	49.92	59.2933	59.2933
AT3G02080	gene	Chr3:363881-365275	-	1	1	1	1	4	1	1	1	1	1	1	1	UM	50.6767	49.4167	58.99	59.2333	59.2333
AT3G02090	gene	Chr3:365549-368911	+	1	1	1	1	18	1	1	1	1	1	1	1	UM	24.9267	37.8733	26.4567	59.18	59.18
AT5G42020	gene	Chr5:16807483-16810646	-	3.69e-22	0.00215624	1	1	13	8.85e-24	1	1	1	1	1	0	gbM	14.7133	32.4767	20.5433	59.0067	59.0067
AT1G26550	gene	Chr1:9171130-9172940	+	1	1	1	1	5	1	1	1	1	1	1	0	dMG	25.41	43.5667	29.5033	59	59
AT5G28500	gene	Chr5:10477771-10479384	+	0	1	1	1	3	1	1	1	1	1	1	0	pMG	49.87	27.5967	58.8033	38.98	58.8033
AT1G73885	gene	Chr1:27786864-27787708	+	1	1	1	1	4	1	1	1	1	1	1	1	UM	54.5067	43.5667	58.69	49.6167	58.69
AT3G26450	gene	Chr3:9681298-9683434	-	1	1	1.51e-35	0	2	1	1	1	1.38e-22	2.26e-97	0	1	Intron-teM	31.45	45.57	37.2567	58.58	58.58
AT5G47120	gene	Chr5:19136023-19137942	+	1	1	1	1	6	1	1	1	1	1	1	1.36e-19	dMG	8.84	31.8733	10.99	58.52	58.52
AT4G13770	gene	Chr4:7990485-7992311	-	0.00220736	1	1	1	2	1	1	1	1	1	1	7.66e-121	pMG	29.5667	58.46	24.0067	36.1733	58.46
AT1G07770	gene	Chr1:2408203-2409580	-	1	1	1	1	8	1	1	1	1	1	1	1	UM	55.3967	48.3767	58.4133	57.6433	58.4133
AT1G76450	gene	Chr1:28684551-28686244	+	1	1	1	1	10	1	1	1	1	1	1	1	UM	49.1367	37.0367	58.37	37.1033	58.37
AT4G17390	gene	Chr4:9714092-9715612	-	1	1	1	1	4	1	1	1	1	1	1	1	UM	40.94	33.9567	50.52	58.36	58.36
AT2G42590	gene	Chr2:17731855-17733967	-	8.19e-128	1	1	1	20	1	1	1	1	1	1	0.072653	pMG	36.4	50.0367	40.25	58.2833	58.2833
AT5G59910	gene	Chr5:24127128-24127935	+	0.0120437	1	1	1	1	1	1	1	NA	NA	NA	1	UM	50.37	50.4533	53.3367	58.2133	58.2133
AT2G37660	gene	Chr2:15795213-15797059	-	1	1	1	1	7	1	1	1	1	1	1	3.18e-33	dMG	53.19	32.6633	58.08	49.1133	58.08
AT4G20260	gene	Chr4:10940746-10943561	+	1	1	1	1	33	1	1	1	1	1	1	1	UM	44.9433	52.3067	34.9367	58.0467	58.0467
AT4G27960	gene	Chr4:13915820-13917420	-	1	1	1	1	9	1	1	1	1	1	1	1	UM	36.76	52.43	40.66	57.82	57.82
AT4G34870	gene	Chr4:16614327-16615313	+	1	1	1	1	1	1	1	1	NA	NA	NA	1	UM	36.3233	56.6033	38.4	57.76	57.76
AT2G42690	gene	Chr2:17776241-17777717	-	1	1	1	1	2	1	1	1	1	1	1	1	UM	36.8533	57.6767	45.8633	56.0167	57.6767
AT5G37600	gene	Chr5:14933336-14935841	-	9.95e-232	1	1	1	9	1	1	1	1	1	1	7.26e-74	pMG	5.35333	46.0767	10.33	57.6267	57.6267
AT1G15690	gene	Chr1:5398990-5402733	+	1	1	1	1	15	1	1	1	1	1	1	1	UM	41.8	34.24	39.02	57.3567	57.3567
AT1G17220	gene	Chr1:5885083-5890470	+	1	4.87e-159	1	1	12	1.25e-81	1	1	2.86e-114	1	1	1	gbM	49.7667	44.44	57.3567	57.1833	57.3567
AT1G20440	gene	Chr1:7084409-7085772	-	1	1	1	1	2	1	1	1	1	1	1	1	UM	34.96	57.1733	29.5867	54.52	57.1733
AT2G23930	gene	Chr2:10182251-10183240	+	4.99e-34	1	1	1	8	0.101864	1	1	1	1	1	1	pMG	47.21	40.7067	51	57.1433	57.1433
AT2G27730	gene	Chr2:11819829-11821878	-	1	1	1	1	4	1	1	1	1	1	1	1	UM	28.8367	48.62	32.7267	56.8967	56.8967
AT3G13520	gene	Chr3:4408925-4409440	+	1	1	1	1	1	1	1	1	NA	NA	NA	4.09e-35	dMG	56.86	29.0167	42.43	30.3333	56.86
ATMG01010	gene	ChrM:261105-261461	-	1	1	1	1	1	1	1	1	NA	NA	NA	1	UM	49.1	47.0633	56.84	52.4667	56.84
AT5G53490	gene	Chr5:21723307-21724642	-	1	1	1	1	12	1	1	1	1	1	1	1	UM	56.8367	30.8167	53.7133	31.31	56.8367
AT5G21940	gene	Chr5:7249268-7250539	-	1	1	1	1	2	1	1	1	1	1	1	1	UM	56.69	40.3933	36.7067	32.14	56.69
AT4G01070	gene	Chr4:461592-463556	-	0	1	1	1	3	1	1	1	1	1	1	1	pMG	23.98	28.4267	24.99	56.6067	56.6067
AT4G20150	gene	Chr4:10888262-10889597	-	5.27e-19	1	1	1	3	1	1	1	1	1	1	1	pMG	33.83	52.1033	40.2467	56.5733	56.5733
AT4G09000	gene	Chr4:5775210-5777481	+	2.28e-53	1	1	1	9	1	1	1	1	1	1	2.96e-35	pMG	28.54	37.94	38.21	56.5133	56.5133
AT1G13245	gene	Chr1:4525486-4526064	-	1	1	1	1	1	1	1	1	NA	NA	NA	0	dMG	54.6467	56.4867	26.81	44.0333	56.4867
AT1G42990	gene	Chr1:16135852-16137463	-	1	1	1	1	2	1	1	1	1	1	1	9.23e-74	dMG	10.3233	45.4233	17.96	56.46	56.46
AT3G22840	gene	Chr3:8084447-8085560	-	1	1	1	1	3	1	1	1	1	1	1	1	UM	56.2667	18.72	48.2233	24.7467	56.2667
AT3G56360	gene	Chr3:20896481-20897593	+	1	1	1	1	1	1	1	1	NA	NA	NA	1	UM	38.7933	52.2467	40.97	56.14	56.14
AT5G57290	gene	Chr5:23206802-23207926	-	1	1	1	1	7	1	1	1	1	1	1	0.000232697	dMG	42.62	38.1933	47.7467	55.8833	55.8833
AT3G13080	gene	Chr3:4195786-4201265	-	1	1	1	1	26	1	1	1	0.0104332	1	1	1	UM	6.52	24.0467	13.73	55.8733	55.8733
AT3G63140	gene	Chr3:23326867-23328709	-	5.28e-22	1	1	1	6	1	1	1	1	1	1	1	pMG	55.8333	35.5133	54.4867	41.9067	55.8333
AT3G59060	gene	Chr3:21827978-21830507	-	1	1	1	1	23	1	1	1	1	1	1	1	UM	24.8733	43.7067	23.8467	55.76	55.76
AT4G24920	gene	Chr4:12819511-12820736	-	1	1	1	1	3	1	1	1	1	1	1	1	UM	19.2433	37.2067	24.8	55.7533	55.7533
AT5G61820	gene	Chr5:24834317-24836694	-	1	1	1	1	5	1	1	1	1	1	1	3.27e-45	dMG	22.76	30.8867	26.7667	55.7333	55.7333
AT4G13510	gene	Chr4:7858183-7859918	+	1	1	1	1	1	1	1	1	NA	NA	NA	1	UM	12.3733	52.8167	19.9633	55.71	55.71
AT5G15450	gene	Chr5:5014212-5018347	-	0.000556233	4.21e-209	1	1	9	4.62e-238	1	1	1	1	1	1.91e-41	gbM	25.9167	42.2267	32.49	55.4467	55.4467
AT1G15120	gene	Chr1:5202648-5204193	+	1	1	1	1	11	1	1	1	1	1	1	1	UM	29.6067	42.9767	40.6567	55.43	55.43
AT3G58680	gene	Chr3:21707276-21708911	+	1	1	1	1	4	1	1	1	1	1	1	1	UM	26	37.12	26.7133	55.4233	55.4233
AT4G19840	gene	Chr4:10774273-10775901	+	1	1	1	1	3	1	1	1	1	1	1	1	UM	42.62	55.4233	44.1	42.4633	55.4233
AT4G02510	gene	Chr4:1104766-1109600	+	1.6e-10	0	1	1	2	0	1	1	1	1	1	1	gbM	39.0633	34.4467	44.1367	55.36	55.36
AT4G29480	gene	Chr4:14486041-14487777	-	1	1	1	1	3	2.76e-09	1	1	1	1	1	1	UM	33.3333	42.6	37.7	55.3467	55.3467
AT1G71880	gene	Chr1:27054180-27056341	+	1	1	1	1	3	1	1	1	1	1	1	1	UM	7.93	20.8267	12.6033	55.3033	55.3033
AT1G48350	gene	Chr1:17867204-17868342	+	1	1	1	1	3	1	1	1	1	1	1	0.206391	UM	53.45	31.4733	55.3	43.38	55.3
AT3G54900	gene	Chr3:20341588-20342393	-	1	1	1	1	1	1	1	1	NA	NA	NA	0.98104	UM	50.9533	50.3933	54.96	55.3	55.3
AT3G48740	gene	Chr3:18052466-18054755	-	0	1	1	1	6	1	1	1	1	1	1	7.86e-138	pMG	28.27	24.0667	28.0533	55.2467	55.2467
AT2G42680	gene	Chr2:17774903-17776320	+	1	1	1	1	4	1	1	1	1	1	1	1	UM	21.8933	36.76	21.7967	55.2	55.2
AT1G68840	gene	Chr1:25880323-25882222	+	3.53e-73	1	1	1	3	1	1	1	1	1	1	1	pMG	17.6267	55.1567	14.21	29.1533	55.1567
AT1G44000	gene	Chr1:16708068-16709713	-	0	1	1	1	4	1	1	1	2.7e-12	1	1	0	pMG	45.83	42.2167	55.14	49.8133	55.14
AT3G01280	gene	Chr3:85601-87858	+	1	0.251373	1	1	6	1.58e-21	1	1	1	1	1	1	UM	28.1433	40.34	33.9733	55.1	55.1
AT3G63490	gene	Chr3:23444203-23446355	+	1	1	1	1	14	1	1	1	1	1	1	2.95e-45	dMG	50.0433	31.8233	55.0467	46.9867	55.0467
AT1G21750	gene	Chr1:7645700-7648841	+	1.03e-37	1	1	1	19	1	1	1	1	1	1	0.0625075	pMG	9.12333	24.4233	10.1633	54.9867	54.9867
AT3G28510	gene	Chr3:10685524-10687364	+	1.65e-248	1	1	1	1	1	1	1	NA	NA	NA	1.4e-15	pMG	0.246667	10.6933	1.80333	54.94	54.94
AT2G33450	gene	Chr2:14173579-14174533	+	1	1	1	1	2	1	1	1	1	1	1	9.75e-27	dMG	52.15	29.1933	54.81	42.32	54.81
AT5G35970	gene	Chr5:14118876-14123340	-	0	2.97e-32	1	1	7	2.28e-09	1	1	6.8e-92	1	1	0	gbM	49.6433	43.0367	54.7	46.7267	54.7
AT5G09810	gene	Chr5:3052097-3054614	+	7.56e-13	1	1	1	5	3.82e-30	1	1	1	1	1	1	pMG	27.01	42.87	25.95	54.67	54.67
AT1G56220	gene	Chr1:21043348-21044738	+	0	1	1	1	12	1	1	1	1	1	1	7.87e-76	pMG	40.0433	54.55	33.8633	34.0833	54.55
AT5G04750	gene	Chr5:1372147-1373619	+	1	1	1	1	6	1	1	1	1	1	1	1	UM	16.9	53.1267	17.7767	54.55	54.55
AT1G64860	gene	Chr1:24097913-24100952	+	1	3.84e-58	1	1	20	1.67e-78	1	1	1.45e-42	1	1	5.64e-07	gbM	44.8767	48.3133	50.4233	54.5067	54.5067
AT1G66970	gene	Chr1:24992553-24996117	-	1	1	1	1	16	1	1	1	1	1	1	1	UM	20.25	30.6067	26.1367	54.42	54.42
AT5G49720	gene	Chr5:20197391-20200288	-	1	1	1	1	6	1	1	1	0.333166	1	1	1	UM	40.5267	53.25	43.0033	54.38	54.38
AT3G01480	gene	Chr3:188384-190851	+	1	1	1	1	13	1	1	1	1	1	1	1	UM	48.3567	37.1	54.3233	41.2767	54.3233
AT2G30766	gene	Chr2:13107909-13108863	+	1	1	1	1	3	1	1	1	1	1	1	1	UM	18.9333	14.5067	29.6033	54.2733	54.2733
AT5G47930	gene	Chr5:19406163-19407400	-	0	1	1	1	4	1	1	1	1	1	1	3.41e-07	pMG	24.5467	22.5733	24.72	54.2	54.2
AT5G02610	gene	Chr5:587508-588800	+	1	1	1	1	9	1	1	1	1	1	1	1	UM	31.78	33.7267	41.57	54.1867	54.1867
AT3G07110	gene	Chr3:2252019-2253528	+	1.56e-149	1	1	1	8	1	1	1	1	1	1	1	pMG	37.4867	34.74	49.1867	54.1633	54.1633
AT3G18280	gene	Chr3:6267049-6267643	+	1	1	1	1	1	1	1	1	NA	NA	NA	0.633212	UM	8.76333	7.27667	9.78667	54.0667	54.0667
AT5G18600	gene	Chr5:6183258-6183954	-	1	1	1	1	1	1	1	1	NA	NA	NA	1	UM	54.0467	35.6433	51.9867	32.48	54.0467
AT5G43940	gene	Chr5:17684156-17686534	+	1	1	1	1	18	1	1	1	1	1	1	2.04e-50	dMG	20.8533	37.3267	23.6	54.0233	54.0233
AT1G25275	gene	Chr1:8860671-8861364	+	1	1	1	1	9	1	1	1	1	1	1	1	UM	31.8967	53.9867	30.7167	45.7633	53.9867
AT1G06430	gene	Chr1:1960058-1963011	-	1	1	1	1	5	5.42e-07	1	1	1	1	1	1	UM	42.18	44.0633	51.5567	53.9667	53.9667
AT2G29630	gene	Chr2:12666935-12670311	+	1	2.09e-14	1	1	20	2.3e-187	1	1	1	1	1	1	gbM	48.0933	51.02	53.96	51.82	53.96
AT5G40370	gene	Chr5:16147594-16149198	-	1	1	1	1	7	1	1	1	1	1	1	1	UM	26.7333	53.86	27.1867	52.8967	53.86
AT4G20830	gene	Chr4:11155453-11157806	+	1	1	1	1	3	1	1	1	1	1	1	1	UM	17.5033	50.0867	25.4167	53.8333	53.8333
AT1G66670	gene	Chr1:24863785-24865702	-	1	1	1	1	5	1	1	1	1	1	1	1.61e-05	dMG	33.3333	37.9033	36.7033	53.7233	53.7233
AT4G25530	gene	Chr4:13038360-13042443	+	3.15e-13	1.25e-05	1	1	10	3.89e-05	1	1	0.280297	1	0.464485	1	gbM	0.0566667	45.65	0.04	53.6767	53.6767
AT4G30950	gene	Chr4:15056975-15059794	-	1	4.32e-59	1	1	10	6.78e-61	1	1	0.0601857	1	1	1	gbM	46.0767	36.6567	51.7667	53.61	53.61
AT5G12140	gene	Chr5:3922909-3924023	-	1	1	1	1	3	1	1	1	1	1	1	1	UM	31.2133	53.5733	32.94	53.4	53.5733
AT1G56190	gene	Chr1:21028216-21030649	+	0.0780049	1	1	1	13	1	1	1	1	1	1	1	UM	30.5567	39.4633	36.5167	53.2967	53.2967
AT2G26400	gene	Chr2:11231800-11233295	-	1	1	1	1	7	1	1	1	1	1	1	1	UM	0.833333	6.92667	3.44	53.2767	53.2767
AT5G02120	gene	Chr5:419091-419773	+	1	1	1	1	3	1	1	1	1	1	1	1	UM	46.4633	37.7767	53.2067	47.2067	53.2067
AT3G10860	gene	Chr3:3399736-3400741	+	0.22294	1	1	1	2	1	1	1	1	1	1	1	UM	26.3067	45.0567	32.5367	53.1933	53.1933
AT3G05840	gene	Chr3:1739981-1743163	+	1	9.88e-39	1	1	24	4.96e-142	1	1	1	1	1	1.44e-129	gbM	28.1033	34.81	34.2067	53.07	53.07
AT3G52150	gene	Chr3:19342024-19343466	+	1	1	1	1	9	1	1	1	1	1	1	1	UM	50.4433	29.0767	53.0367	33.8133	53.0367
AT4G22240	gene	Chr4:11765803-11767304	-	0	1	1	1	3	1	1	1	1	1	1	0	pMG	27.9967	37.5367	31.2833	52.99	52.99
AT2G31490	gene	Chr2:13411983-13413246	+	1	1	1	1	2	1	1	1	1	1	1	1	UM	34.7933	50.5167	43.9067	52.96	52.96
AT2G43460	gene	Chr2:18046004-18047401	-	1	1	1	1	3	1	1	1	1	1	1	1	UM	42.54	44.28	52.9367	48.3133	52.9367
AT4G24280	gene	Chr4:12589988-12593630	+	1	0.736071	1	1	8	0.0436874	1	1	1	1	1	1	UM	46.87	38.2667	52.1867	52.8467	52.8467
AT1G50250	gene	Chr1:18614209-18617063	-	3.47e-15	1	1	1	5	1	1	1	1	1	1	2.92e-24	pMG	44.2233	46.88	52.8367	49.3833	52.8367
AT1G16410	gene	Chr1:5608807-5611426	+	1	1	1	1	5	1	1	1	1	1	1	1	UM	23.3967	52.83	14.3367	30.5	52.83
AT2G33150	gene	Chr2:14047478-14051140	-	1	1	1	1	14	1	1	1	1	1	1	1	UM	18.8267	35.5133	21.0933	52.6533	52.6533
AT4G02230	gene	Chr4:979170-980670	-	1	1	1	1	4	1	1	1	1	1	1	7.64e-48	dMG	31.0233	42.7767	33.4933	52.6433	52.6433
AT4G13430	gene	Chr4:7803933-7807871	-	1	2.59e-51	1	1	15	1.33e-22	1	1	3.54e-31	1	1	1	gbM	31.05	49.1033	30.3933	52.6367	52.6367
AT2G44060	gene	Chr2:18226317-18228151	+	1	1	1	1	6	1	1	1	1	1	1	1.23e-17	dMG	26.71	42.4133	31.7567	52.63	52.63
AT2G40765	gene	Chr2:17012198-17013325	+	1	1	1	1	2	1	1	1	1	1	1	0.1228	UM	22.3133	34.93	25.2333	52.6267	52.6267
AT4G23810	gene	Chr4:12392370-12393982	-	1	1	1	1	2	1	1	1	1	1	1	1	UM	4.31333	52.5033	10.6367	43.73	52.5033
AT3G08740	gene	Chr3:2654626-2656239	-	0.616111	1	1	1	7	1	1	1	1	1	1	1	UM	43.3	23.45	52.4867	38.92	52.4867
AT1G02560	gene	Chr1:537860-540109	+	1	1	1	1	9	1	1	1	1	1	1	0	dMG	37.2733	40.0033	39.9033	52.4733	52.4733
AT2G46220	gene	Chr2:18979471-18980770	+	1	1	1	1	2	1	1	1	1	1	1	1	UM	31.5	52.3933	32.41	52.15	52.3933
AT5G55160	gene	Chr5:22383560-22384925	-	1	1	1	1	7	1	1	1	1	1	1	1	UM	33.6833	40.39	31.97	52.19	52.19
AT5G47220	gene	Chr5:19171862-19172823	-	0.0596064	1	1	1	1	1	1	1	NA	NA	NA	1	UM	3.75	52.0033	3.08	13.7	52.0033
AT4G29160	gene	Chr4:14380753-14382666	+	1	1	1	1	21	1	1	1	1	1	1	1	UM	16.8867	36.05	21.0633	51.9633	51.9633
AT5G49730	gene	Chr5:20201101-20204513	-	1	1	1	1	9	1	1	1	1	1	1	1	UM	30.6167	51.9433	35.4533	49.35	51.9433
AT2G41250	gene	Chr2:17200659-17202618	-	1	1	1	1	6	1	1	1	1	1	1	1	UM	25.0833	25.4	32.2267	51.8967	51.8967
AT5G22060	gene	Chr5:7303622-7305797	-	1	1	1	1	5	1	1	1	1	1	1	1	UM	19.8567	40.79	28.7533	51.8067	51.8067
AT5G01350	gene	Chr5:145636-147200	-	1	1	1	1	5	1	1	1	1	1	1	1	UM	30.8367	45.84	34.4733	51.7133	51.7133
AT2G44120	gene	Chr2:18249042-18251156	-	1	1	1	1	11	1	1	1	1	1	1	1	UM	46.34	36.2433	50.84	51.6367	51.6367
AT5G62000	gene	Chr5:24910358-24915210	+	0	0.00029759	1	1	63	8.3e-52	1	1	1	1	1	1	gbM	27.2533	51.5967	27.24	46.3667	51.5967
AT4G19200	gene	Chr4:10498876-10500722	+	0.0508912	1	1	1	3	1	1	1	1	1	1	1	UM	31.53	51.59	30.49	38.38	51.59
AT1G50320	gene	Chr1:18638384-18639536	-	2.17e-157	1	1	1	2	1	1	1	1	1	1	1	pMG	30.38	34.44	34.83	51.5167	51.5167
AT3G09860	gene	Chr3:3026055-3027234	+	2.03e-09	1	1	1	3	1	1	1	1	1	1	1	pMG	44.6367	38.6767	46.0633	51.4833	51.4833
AT4G23100	gene	Chr4:12102135-12107460	-	1	1	1	1	48	1	1	1	1	1	1	8.92e-06	dMG	35.8733	51.4633	38.8867	50.7967	51.4633
AT3G56240	gene	Chr3:20863257-20864544	-	1	1	1	1	3	1	1	1	1	1	1	1	UM	26.7433	31.1	28.9067	51.4033	51.4033
AT3G48690	gene	Chr3:18037047-18038234	-	1	1	1	1	1	1	1	1	NA	NA	NA	0.00024286	dMG	26.4267	28.6167	25.24	51.3233	51.3233
AT3G09820	gene	Chr3:3011990-3014944	+	1	1	1	1	23	1	1	1	1	1	1	1	UM	51.17	46.3	50.96	49.9167	51.17
AT2G25080	gene	Chr2:10668049-10670019	+	1	1	1	1	6	1	1	1	1	1	1	1	UM	30.7833	31.34	33.9867	51.1533	51.1533
AT1G22630	gene	Chr1:8003315-8004304	+	1	1	1	1	4	1	1	1	1	1	1	1	UM	43.8833	40.96	51.1433	45.44	51.1433
AT5G60600	gene	Chr5:24358966-24363485	+	0.000424154	6.69e-14	1	1	59	3.19e-89	1	1	1	1	1	1	gbM	46.51	48.9233	50.97	51.0567	51.0567
AT3G12800	gene	Chr3:4063323-4064822	-	1	1	1	1	5	1	1	1	1	1	1	0.235448	UM	20.4833	33.4867	27.8833	51.0367	51.0367
AT3G18410	gene	Chr3:6323162-6324579	+	1	1	1	1	5	1	1	1	1	1	1	1	UM	29.4	38.25	34.4567	50.9667	50.9667
AT4G17560	gene	Chr4:9780279-9782183	+	1	1	1	1	5	1	1	1	4.58e-12	1	1	1	UM	45.9667	27.6667	50.92	40.5333	50.92
AT4G38810	gene	Chr4:18115283-18119077	-	1	1	1	1	9	1	1	1	1	1	1	1	UM	12.2	21.56	21.19	50.8467	50.8467
AT2G43710	gene	Chr2:18119956-18122889	+	1	1	1	1	6	7.56e-25	1	1	1	1	1	1	UM	37.2133	34.35	41.5133	50.82	50.82
AT5G17170	gene	Chr5:5649193-5651158	+	0	1	1	1	12	1	1	1	1	1	1	1	pMG	41.8967	37.4867	50.8067	41.1033	50.8067
AT2G24020	gene	Chr2:10217641-10219396	-	1	1	1	1	14	0.0340894	1	1	1	1	1	1.06e-23	dMG	44.7467	31.7133	50.7867	32.6233	50.7867
AT1G20693	gene	Chr1:7176775-7178820	+	7.22e-30	1	1	1	24	1	1	1	1	1	1	1	pMG	18.3767	33.2567	19.09	50.77	50.77
AT1G22300	gene	Chr1:7878769-7881219	-	1	1	1	1	20	1	1	1	1	1	1	1	UM	29.2	41.4267	29.7867	50.6833	50.6833
AT4G30440	gene	Chr4:14881855-14883480	-	1	1	1	1	1	1	1	1	NA	NA	NA	1	UM	33.3233	49.1467	26.9933	50.6433	50.6433
AT2G34250	gene	Chr2:14462059-14464868	+	0.00247252	1	1	1	14	1e-08	1	1	1	1	1	1	pMG	19.5333	33.3433	21.9667	50.63	50.63
AT4G39730	gene	Chr4:18432899-18433695	+	1	1	1	1	2	1	1	1	1	1	1	1	UM	15.4667	23.17	17.79	50.5767	50.5767
AT3G63520	gene	Chr3:23452911-23456078	+	1	1	1	1	14	0.00241863	1	1	1	1	1	1	UM	29.5967	34.96	31.0067	50.5067	50.5067
AT4G08950	gene	Chr4:5740297-5741524	+	2.88e-39	1	1	1	1	1	1	1	NA	NA	NA	2.18e-230	pMG	15.3333	23.6733	5.91667	50.4633	50.4633
AT4G11260	gene	Chr4:6851277-6853860	-	0.01493	9.33e-19	1	1	10	1.64e-49	1	1	1	1	1	1	gbM	19.0533	37.3267	25.9367	50.4367	50.4367
AT3G05560	gene	Chr3:1614178-1615506	+	1	1	1	1	9	1	1	1	1	1	1	1	UM	38.28	32.8633	41.21	50.3633	50.3633
AT2G19740	gene	Chr2:8513513-8514519	+	1	1	1	1	2	1	1	1	1	1	1	1	UM	34.5667	35.22	37.0633	50.3467	50.3467
AT2G07727	gene	Chr2:3450578-3452044	+	1	1	1	1	1	1	1	1	NA	NA	NA	1	UM	34.2567	44.95	32.7833	50.2867	50.2867
AT3G17020	gene	Chr3:5802536-5804157	-	0.00244766	1	1	1	3	1	1	1	1	1	1	1	pMG	17.1933	42.1933	17.5567	50.2867	50.2867
AT1G04480	gene	Chr1:1216095-1217467	+	1	1	1	1	3	1	1	1	1	1	1	1	UM	38.14	34.0633	49.18	50.28	50.28
AT1G09640	gene	Chr1:3119878-3122526	+	1	1	1	1	16	1	1	1	1	1	1	1	UM	29.0667	33.72	32.13	50.1633	50.1633
AT4G13520	gene	Chr4:7864394-7864924	+	1.32e-146	1	1	1	1	1	1	1	NA	NA	NA	1	pMG	38.19	50.0067	43.61	50.1633	50.1633
AT5G14910	gene	Chr5:4823714-4825373	+	1	1	1	1	4	1	1	1	1	1	1	1	UM	40.94	26.9767	50.14	38.4167	50.14
AT2G22430	gene	Chr2:9526095-9527830	-	0	1	1	1	3	1	1	1	1	1	1	1	pMG	15.3867	50.0767	17.9767	47	50.0767
AT5G67370	gene	Chr5:26877553-26879542	-	1	1	1	1	7	1	1	1	1	1	1	1	UM	36.9633	35.43	50.0467	45.8833	50.0467
AT1G30580	gene	Chr1:10831673-10835538	-	1.53e-09	1.22e-35	1	1	12	0.000116898	1	1	8.82e-43	1	1	4.85e-48	gbM	34.6633	36.67	38.5067	49.95	49.95
AT4G23850	gene	Chr4:12403454-12408335	-	1	9.14e-13	1	1	19	1.33e-27	1	1	1	1	1	1	gbM	21.38	42.1533	28.0167	49.86	49.86
AT2G05310	gene	Chr2:1933272-1934212	-	1	1	1	1	3	1	1	1	1	1	1	1.76e-09	dMG	47.1267	43.44	49.7967	45.0033	49.7967
AT5G42650	gene	Chr5:17097595-17099395	-	1	1	1	1	1	1	1	1	NA	NA	NA	7.4e-86	dMG	26.27	49.7633	14.61	22.2	49.7633
AT2G32240	gene	Chr2:13684299-13691155	-	1	1	1	1	7	4.01e-09	1	1	1	1	1	1	UM	20.3933	35.1667	30.57	49.75	49.75
AT3G61890	gene	Chr3:22914154-22915325	-	1	1	1	1	2	1	1	1	1	1	1	1	UM	14.4967	22.0567	16.77	49.6667	49.6667
ATMG00513	gene	ChrM:140724-142998	-	1	1	1	1	2	1	1	1	1	1	1	1	UM	34.2133	40.0967	31.96	49.66	49.66
AT3G45030	gene	Chr3:16471386-16472393	-	2.32e-09	1	1	1	3	1	1	1	1	1	1	0	pMG	36.0433	34.4133	40.48	49.6433	49.6433
AT1G21770	gene	Chr1:7651646-7652288	-	8.09e-19	1	1	1	2	1	1	1	1	1	1	0.000658478	pMG	17.8667	38.06	25.6567	49.61	49.61
AT1G70660	gene	Chr1:26640565-26642149	+	1	1	1	1	10	1	1	1	1	1	1	1	UM	25.99	35.5133	27.2267	49.59	49.59
AT2G39390	gene	Chr2:16450660-16451878	-	1	1	1	1	4	1	1	1	1	1	1	1	UM	43.1167	34.4733	49.5867	46.9067	49.5867
AT1G65290	gene	Chr1:24248828-24250421	-	8.1e-200	1	1	1	2	1	1	1	1	1	1	1.04e-08	pMG	34.1333	44.1867	38.1167	49.5567	49.5567
AT2G07719	gene	Chr2:3432795-3433495	-	1	1	1	1	1	1	1	1	NA	NA	NA	1	UM	24.3633	38.6067	24.43	49.54	49.54
AT1G01470	gene	Chr1:172146-172948	-	1	1	1	1	2	1	1	1	1	1	1	1	UM	17.5333	49.5133	18.04	39.55	49.5133
AT4G17520	gene	Chr4:9771297-9773592	+	8.92e-12	1	1	1	7	1	1	1	1	1	1	1	pMG	36.85	31.2633	41.7733	49.4833	49.4833
AT3G16080	gene	Chr3:5454818-5455927	+	4.41e-68	1	1	1	4	1	1	1	1	1	1	1	pMG	40.43	36.5833	49.43	46.8	49.43
AT4G30210	gene	Chr4:14796764-14800922	+	1	1	1	1	34	1	1	1	1	1	1	1	UM	28.4467	49.4067	34.4133	37.93	49.4067
AT5G58710	gene	Chr5:23717775-23719765	+	1	1	1	1	6	1	1	1	1	1	1	1	UM	19.3567	28.81	22.8733	49.26	49.26
AT1G72020	gene	Chr1:27109291-27110431	-	1	1	1	1	2	1	1	1	1	1	1	1	UM	26.5067	45.2367	26.3567	49.2133	49.2133
AT5G43750	gene	Chr5:17579966-17581222	-	3.54e-147	1	1	1	5	1	1	1	0.000225798	1	1	0	pMG	48.7	34.12	49.21	35.3667	49.21
AT3G52230	gene	Chr3:19371213-19372687	+	1	1	1	1	2	1	1	1	1	1	1	5.48e-21	dMG	39.7167	41.3833	42.1933	49.1667	49.1667
AT1G22840	gene	Chr1:8079287-8080574	+	0.0345637	1	1	1	6	1	1	1	1	1	1	1	UM	29.6567	38.73	31.4533	49.1533	49.1533
AT5G61590	gene	Chr5:24764438-24765324	-	1	1	1	1	1	1	1	1	NA	NA	NA	1.62e-22	dMG	29.3233	49.12	10.0633	22.9867	49.12
AT4G37925	gene	Chr4:17830562-17831554	-	1	1	1	1	2	1	1	1	1	1	1	1	UM	42.87	45.2067	49.0733	44.2567	49.0733
AT4G39330	gene	Chr4:18291218-18293383	+	1	1	1	1	11	1	1	1	1	1	1	1	UM	37.6233	28.8767	49.0133	38.7	49.0133
AT1G79550	gene	Chr1:29924023-29926582	-	0.291495	1	1	1	13	1	1	1	1	1	1	1	UM	27.0133	34.4467	31.0433	48.91	48.91
AT4G14040	gene	Chr4:8100349-8102875	-	1.51e-06	1	1	1	6	1	1	1	1	1	1	1	pMG	35.5	48.8833	26.83	24.31	48.8833
AT4G04770	gene	Chr4:2427799-2429850	-	0	3.15e-71	1	1	2	3e-71	1	1	1	1	1	2.1e-113	gbM	29.2133	34.8333	34.9867	48.81	48.81
AT1G67280	gene	Chr1:25188274-25190694	-	5.17e-05	1	1	1	18	1	1	1	0.00411323	1	1	4.53e-105	pMG	42.0467	45.84	44.7433	48.7267	48.7267
AT4G13495	gene	Chr4:7842967-7846774	+	1	1	1	2.5e-14	7	1	1	1	1	1	1.63e-64	1	Intron-teM	45.0867	25.2333	35.6233	48.7167	48.7167
AT5G60790	gene	Chr5:24453258-24455970	-	1	1	1	1	4	1	1	1	1	1	1	1	UM	23.9767	31.0333	31.3767	48.6833	48.6833
AT5G63160	gene	Chr5:25333263-25335485	-	1	1	1	1	5	1	1	1	1	1	1	1	UM	39.4	8.93	48.6233	10.7167	48.6233
AT2G02510	gene	Chr2:673305-674740	+	1.04e-06	1	1	1	2	1	1	1	1	1	1	1.18e-16	pMG	29.22	38.3	35.06	48.6067	48.6067
AT1G19910	gene	Chr1:6913229-6914594	+	1	1	1	1	3	1	1	1	1	1	1	0.000688078	dMG	18.61	36.2333	20.83	48.58	48.58
AT1G70490	gene	Chr1:26563924-26565810	-	1	1	1	1	22	1	1	1	1	1	1	1	UM	22.97	40.38	26.32	48.56	48.56
AT5G47890	gene	Chr5:19388737-19390629	+	1	1	1	1	3	1	1	1	1	1	1	0	dMG	41.9567	47.85	43.4267	48.53	48.53
AT3G46430	gene	Chr3:17087594-17088753	+	0	1	1	1	3	1	1	1	1	1	1	0.000142201	pMG	29.9633	48.5	41.0267	48.0167	48.5
AT4G12720	gene	Chr4:7487301-7490077	+	1	1	1	1	38	1	1	1	1	1	1	0	dMG	6.44	48.46	16.47	44.49	48.46
AT2G38470	gene	Chr2:16108361-16110766	+	1	1	1	1	5	1	1	1	1	1	1	1	UM	3.95333	48.4433	8.17333	41.4133	48.4433
AT1G35720	gene	Chr1:13225197-13227195	+	1	1	1	1	3	1	1	1	1	1	1	1	UM	14.4	48.41	13.8033	40.7933	48.41
AT1G34030	gene	Chr1:12370065-12371553	-	3.31e-49	1	1	1	4	1	1	1	1	1	1	3.94e-13	pMG	34.0267	33.5667	41.0433	48.3633	48.3633
AT3G27090	gene	Chr3:9989540-9991826	+	0	1	1	1	6	1	1	1	1	1	1	1	pMG	28.2467	44.8033	36.5467	48.35	48.35
AT4G10480	gene	Chr4:6477876-6479165	-	0	1.03e-09	1	1	8	1.33e-36	1	1	1	1	1	1	gbM	44.69	29.1633	48.3367	47.2267	48.3367
AT1G21130	gene	Chr1:7399062-7400605	-	1	1	1	1	5	1	1	1	1	1	1	1	UM	19.55	48.17	18.6733	24.2633	48.17
AT1G68660	gene	Chr1:25777851-25779161	-	0	1	1	1	7	0.824369	1	1	1	1	1	1	pMG	33.3933	39.34	37.0433	48.1667	48.1667
AT1G32920	gene	Chr1:11928807-11929302	+	1	1	1	1	1	1	1	1	NA	NA	NA	0	dMG	7.63	48.13	7.71	34.5667	48.13
AT4G00810	gene	Chr4:345952-347199	-	0	1	1	1	8	1	1	1	1	1	1	1	pMG	36.9267	28.1133	48.13	40.46	48.13
AT3G51240	gene	Chr3:19025192-19026872	+	1	1	1	1	7	1	1	1	1	1	1	1	UM	38.45	18.22	48.1067	16.98	48.1067
AT4G21990	gene	Chr4:11657008-11659167	-	1	1	1	1	10	1	1	1	0.0171134	1	1	1.91e-305	dMG	40.7067	27.6867	48.0867	12.3767	48.0867
AT2G39470	gene	Chr2:16476216-16477843	+	1	1	1	1	24	1	1	1	1	1	1	4.89e-41	dMG	42.7467	34.9333	48	32.46	48
AT1G70700	gene	Chr1:26654768-26657064	+	1	1	1	1	15	1	1	1	1	1	1	1	UM	27.09	47.93	18.7267	24.3067	47.93
AT1G01550	gene	Chr1:199639-201775	+	1	1	1	1	5	1	1	1	1	1	1	1	UM	14.44	37.6833	19.42	47.9267	47.9267
AT3G19710	gene	Chr3:6846969-6849497	-	5.65e-05	1	1	1	9	1	1	1	1	1	1	1	pMG	18.7467	47.89	13.1467	19.9467	47.89
AT5G43850	gene	Chr5:17627182-17629159	-	1	1	1	1	5	1	1	1	1	1	1	1	UM	22.7667	43.8733	32.84	47.8733	47.8733
AT1G47420	gene	Chr1:17395518-17397255	-	4.79e-42	1	1	1	5	1	1	1	1	1	1	1	pMG	27.8367	39.0733	31.8433	47.81	47.81
AT5G02160	gene	Chr5:426226-427297	+	1	1	1	1	2	1	1	1	1	1	1	1	UM	47.78	27.2467	45.8067	28.5367	47.78
AT3G12320	gene	Chr3:3923735-3925465	+	1	1	1	1	6	1	1	1	1	1	1	1	UM	20.6267	42.52	26.11	47.74	47.74
AT2G02100	gene	Chr2:528350-529108	+	3.38e-98	1	1	1	2	1	1	1	1	1	1	0	pMG	17.0967	18.9467	22.2	47.7267	47.7267
AT4G17040	gene	Chr4:9585705-9589362	-	1	0.0134452	1	1	8	1	1	1	2.41e-22	1	1	1	UM	38.85	39.38	43.66	47.6733	47.6733
AT5G47560	gene	Chr5:19287369-19290465	-	1	1	1	1	3	1	1	1	1	1	1	1	UM	18.3767	22.85	24.45	47.6167	47.6167
AT3G19010	gene	Chr3:6556197-6558009	-	1	1	1	1	9	1	1	1	1	1	1	1	UM	9.46	43.86	13.23	47.61	47.61
AT4G01700	gene	Chr4:732313-733510	-	2.98e-25	1	1	1	2	1	1	1	1	1	1	1.01e-117	pMG	3.15	24.8633	7.78333	47.5933	47.5933
AT2G04410	gene	Chr2:1533697-1535118	-	0	1.91e-18	1	1	3	7.8e-44	1	1	1	1	1	1	gbM	21.3967	31.2967	23.71	47.51	47.51
AT4G30010	gene	Chr4:14672832-14674144	+	1	1	1	1	2	1	1	1	1	1	1	1	UM	29.25	44.6367	35.2767	47.51	47.51
AT4G28025	gene	Chr4:13935604-13937508	-	1	1	1	1	10	1	1	1	1	1	1	1	UM	35.8233	37.5333	46.64	47.4467	47.4467
AT3G22600	gene	Chr3:8006508-8007471	-	1	4.32e-120	1	1	3	3.55e-95	1	1	8.44e-34	1	1	1.15e-13	gbM	0.416667	15.76	1.83	47.4333	47.4333
AT3G55280	gene	Chr3:20500335-20501709	+	1	1	1	1	13	1	1	1	1	1	1	1	UM	39.4467	32.5967	40.94	47.4067	47.4067
AT1G66410	gene	Chr1:24774217-24775984	-	0	1	1	1	5	0.000454279	1	1	1	1	1	0	pMG	16.49	33.7667	18.2133	47.3967	47.3967
AT3G24503	gene	Chr3:8919560-8923073	-	1	1	1	1	9	1	1	1	1	1	1	0.00878588	dMG	18.7567	31.24	22.0467	47.3967	47.3967
AT3G48090	gene	Chr3:17755374-17757780	-	1	1	1	1	8	1	1	1	1	1	1	1	UM	5.23333	32.92	13.88	47.34	47.34
AT2G18690	gene	Chr2:8097420-8098827	+	1	1	1	1	3	1	1	1	1	1	1	0	dMG	1.30667	27.95	2.4	47.29	47.29
AT2G07725	gene	Chr2:3448314-3449059	+	1	1	1	1	1	1	1	1	NA	NA	NA	1	UM	37.3867	42.88	32.9533	47.21	47.21
AT5G59690	gene	Chr5:24051552-24052143	+	1	1	1	1	1	1	1	1	NA	NA	NA	1	UM	43.0333	37.6667	46.9267	39.4467	46.9267
AT2G04030	gene	Chr2:1281841-1286104	+	1.84e-158	5.74e-36	1	1	38	2.71e-37	1	1	5.13e-46	1	1	2.79e-173	gbM	44.2767	19.8067	46.8733	30.0067	46.8733
AT4G21620	gene	Chr4:11491482-11492167	+	1	1	1	1	3	1	1	1	1	1	1	4.56e-33	dMG	25.79	22.81	24.4067	46.8533	46.8533
AT5G36790	gene	Chr5:14480874-14483814	-	1	1.85e-11	1	1	35	1.41e-31	1	1	2.14e-07	1	1	1	gbM	44.9467	32.5367	46.8133	26.7867	46.8133
AT1G76200	gene	Chr1:28593250-28594742	+	0	1	1	1	4	1	1	1	1	1	1	1	pMG	26.2833	35.8133	26.2367	46.7167	46.7167
AT3G02560	gene	Chr3:541715-543385	+	1	1	1	1	10	1	1	1	1	1	1	1	UM	38.61	33.4	44.5333	46.7	46.7
AT3G56150	gene	Chr3:20833579-20837160	-	0.000135494	2.55e-113	1	1	8	0	1	1	1	1	1	1.08e-16	gbM	32.28	33.3533	33.5567	46.64	46.64
AT2G01670	gene	Chr2:296510-298101	-	1.21e-05	1	1	1	5	1	1	1	1	1	1	1	pMG	15.9633	32.16	28.4833	46.56	46.56
AT5G39950	gene	Chr5:15990687-15991931	-	7.07e-169	1	1	1	3	1	1	1	1	1	1	1.52e-25	pMG	15.29	29.8333	16.1133	46.52	46.52
AT1G48030	gene	Chr1:17717133-17719141	-	2.7e-30	1	1	1	6	1	1	1	1	1	1	3.79e-194	pMG	43.4	38.1967	46.4667	37.6067	46.4667
AT3G17930	gene	Chr3:6142129-6143310	-	1	1	1	1	5	1	1	1	1	1	1	1	UM	41.1733	43.4067	44.6533	46.4667	46.4667
AT1G08570	gene	Chr1:2712883-2714734	+	1	1	1	1	19	1	1	1	1	1	1	1	UM	32.8833	28.12	46.4567	39.59	46.4567
AT1G35680	gene	Chr1:13208736-13210418	+	1	1	1	1	5	1	1	1	1	1	1	1.51e-54	dMG	45.7233	24.64	46.44	40.3933	46.44
ATMG01120	gene	ChrM:287917-289083	-	1	1	1	1	2	1	1	1	1	1	1	1	UM	25.7833	46.3867	35.4567	44.7433	46.3867
AT4G27500	gene	Chr4:13743110-13746211	+	1	2e-29	1	1	7	5.55e-77	1	1	1	1	1	3.08e-08	gbM	21.32	34.1633	28.1467	46.3233	46.3233
AT1G64510	gene	Chr1:23954803-23956255	-	0.523624	1	1	1	2	1	1	1	1	1	1	1	UM	41.42	25.15	46.3167	38.77	46.3167
AT2G24200	gene	Chr2:10286806-10289620	-	0	1	1	1	32	2.17e-18	1	1	1	1	1	1	pMG	19.3467	36.3367	21.0633	46.2933	46.2933
AT3G48990	gene	Chr3:18158747-18161379	-	1	1	1	1	5	1	1	1	1	1	1	3.44e-07	dMG	13.38	15.6933	16.8767	46.09	46.09
AT2G01850	gene	Chr2:385199-387344	+	0.00335027	1	1	1	4	1	1	1	1	1	1	1	pMG	45.91	22.0567	30.1367	31.4167	45.91
AT1G75950	gene	Chr1:28516548-28517699	+	0	1	1	1	2	1	1	1	1	1	1	1	pMG	19.8133	36.9367	23.9567	45.8267	45.8267
AT2G47470	gene	Chr2:19481420-19484015	+	1	1	1	1	40	1	1	1	1	1	1	1	UM	17.0567	29.4567	18.9133	45.8267	45.8267
AT1G15950	gene	Chr1:5478754-5482180	+	1	1	1	1	11	1	1	1	1	1	1	1	UM	20.0733	26.1133	22.59	45.8167	45.8167
AT5G61170	gene	Chr5:24611086-24612427	+	1	1	1	1	4	1	1	1	1	1	1	1	UM	37.94	31.0767	43.3267	45.7033	45.7033
AT3G11930	gene	Chr3:3776237-3777694	+	1	1	1	1	15	1	1	1	1	1	1	1	UM	42.32	22.1867	45.6667	39.1367	45.6667
AT3G20390	gene	Chr3:7109949-7111824	-	1	1	1	1	6	1	1	1	1	1	1	1	UM	36.09	45.6133	29.8667	42.6467	45.6133
AT3G27820	gene	Chr3:10315114-10318056	+	0	1	1	1	7	1	1	1	1	1	1	1	pMG	19.13	26.3067	22.9267	45.5367	45.5367
AT1G54780	gene	Chr1:20439434-20441159	+	1.96e-52	1	1	1	3	1	1	1	1	1	1	1	pMG	32.1767	26.46	34.8433	45.51	45.51
AT1G48920	gene	Chr1:18098095-18101623	+	7.86e-41	1	1	1	15	1	1	1	1	1	1	3.36e-23	pMG	39.9233	33.3033	40.2	45.48	45.48
AT2G39770	gene	Chr2:16588696-16591032	+	0.000279868	1	1	1	11	2.03e-16	1	1	1	1	1	0.000126977	pMG	29.62	45.4267	28.5567	32.1433	45.4267
AT5G08640	gene	Chr5:2803957-2805606	+	1	1	1	1	7	1	1	1	1	1	1	1	UM	31.7967	19.52	45.4167	16.4133	45.4167
AT3G13460	gene	Chr3:4384714-4388525	-	1	1	1	1	36	1	1	1	1	1	1	1	UM	32.0833	28.3267	34.0767	45.4133	45.4133
AT5G24120	gene	Chr5:8157551-8160229	-	5.36e-51	1	1	1	6	1	1	1	1	1	1	0	pMG	39.02	26.2933	45.41	35.5367	45.41
AT5G58070	gene	Chr5:23500061-23501209	-	1	1	1	1	2	1	1	1	1	1	1	1	UM	16.95	27.1567	17.0233	45.3933	45.3933
AT2G29340	gene	Chr2:12597115-12599203	+	1	1	1	1	15	1	1	1	1	1	1	1	UM	20.1667	39.3133	30.4433	45.2867	45.2867
AT3G19820	gene	Chr3:6879617-6882315	-	1	1	1	1	8	1	1	1	1	1	1	1	UM	45.1767	31.75	41.2133	29.4933	45.1767
AT2G35260	gene	Chr2:14849536-14851969	+	1	1	1	1	9	1	1	1	1	1	1	1	UM	39.85	41.8767	38.38	45.17	45.17
AT5G19220	gene	Chr5:6463824-6466831	-	1	1	1	1	15	1	1	1	1	1	1	1	UM	45.1167	37.0367	45.0567	36.26	45.1167
AT2G07785	gene	Chr2:3348003-3348904	+	3.8e-37	1	1	1	1	1	1	1	NA	NA	NA	1	pMG	29.98	34.2833	33.2267	45.1133	45.1133
AT3G14990	gene	Chr3:5047400-5049877	+	1	1	1	1	23	1	1	1	1	1	1	1	UM	21.5933	27.1167	21.7	45.0533	45.0533
AT4G23890	gene	Chr4:12420414-12421464	-	4.26e-16	1	1	1	1	1	1	1	NA	NA	NA	1	pMG	36.4033	40.8267	36.7733	44.9833	44.9833
AT4G21105	gene	Chr4:11265651-11267049	+	1.84e-05	1	1	1	6	1	1	1	1	1	1	1	pMG	14.8867	32.3933	18.5467	44.9667	44.9667
AT1G73230	gene	Chr1:27540228-27541944	-	6.2e-29	1	1	1	6	1	1	1	1	1	1	0.00621379	pMG	30.57	28.4067	30.23	44.9567	44.9567
AT1G52870	gene	Chr1:19685745-19687907	+	1	1	1	1	12	1	1	1	1	1	1	1	UM	27.4133	44.89	26.84	34.0667	44.89
AT4G24690	gene	Chr4:12741033-12744533	+	0	1	1	1	7	1	1	1	1	1	1	1	pMG	11.0333	24.65	12.4467	44.7333	44.7333
AT5G14040	gene	Chr5:4530643-4533070	-	0.00280349	1	1	1	6	1	1	1	1	1	1	0	pMG	25.71	26.7967	27.26	44.7267	44.7267
AT3G01060	gene	Chr3:16643-18840	-	1	1	1	1	18	1	1	1	1	1	1	1	UM	21.74	37.2333	27.66	44.7167	44.7167
AT2G39210	gene	Chr2:16366157-16368275	-	1	1	1	1	2	1	1	1	1	1	1	7.52e-15	dMG	4.05	24.77	9.62333	44.6867	44.6867
AT1G74970	gene	Chr1:28157530-28159302	-	1.01e-214	1	1	1	2	1	1	1	1	1	1	1	pMG	43.2333	30.7133	44.6	43.2033	44.6
AT4G27280	gene	Chr4:13663576-13664240	-	1	1	1	1	1	1	1	1	NA	NA	NA	1	UM	6.28	39.05	5.57	44.4067	44.4067
AT3G03100	gene	Chr3:705381-707651	-	1	1	1	1	10	1	1	1	1	1	1	1	UM	27.3167	37.7067	32.3233	44.3733	44.3733
AT1G41880	gene	Chr1:15651027-15652542	-	2.91e-231	1	1	1	5	1	1	1	1	1	1	1.32e-305	pMG	43.64	34.7033	44.3167	42.27	44.3167
AT1G19350	gene	Chr1:6688522-6690414	+	1	1	1	1	14	1	1	1	1	1	1	1	UM	24.0167	29.7267	19.55	44.2933	44.2933
AT2G07786	pseudogene	Chr2:3399657-3399912	-	1	1	1	1	1	1	1	1	NA	NA	NA	1	UM	22.8933	44.2933	19.41	30.5033	44.2933
AT4G31985	gene	Chr4:15469895-15470559	+	1	1	1	1	3	1	1	1	1	1	1	0.0154212	UM	35.2633	28.85	44.2867	35.51	44.2867
AT5G16030	gene	Chr5:5238178-5240748	+	1	1	1	1	15	1	1	1	1	1	1	8.07e-12	dMG	27.05	44.2	27.66	37.1233	44.2
AT2G16500	gene	Chr2:7150622-7153339	-	0	1	1	1	1	1	1	1	NA	NA	NA	0	pMG	35.2767	33.0733	44.15	37.9667	44.15
AT2G44490	gene	Chr2:18364756-18367725	+	1	1	1	1	11	1	1	1	1	1	1	1	UM	15.35	44.1433	21.5067	37.8833	44.1433
AT1G10370	gene	Chr1:3397081-3398358	-	1	1	1	1	2	1	1	1	1	1	1	1	UM	33.8033	26.9933	44.1067	34.9133	44.1067
AT1G56340	gene	Chr1:21089844-21092660	-	1	1	1	1	23	1	1	1	1	1	1	1	UM	20.21	29.8667	20.3333	44.0933	44.0933
AT4G16890	gene	Chr4:9500506-9505455	-	1	1	1	1	7	1	1	1	1.54e-06	1	1	1	UM	13.0233	30.6167	18.5167	44.0933	44.0933
AT4G25570	gene	Chr4:13053686-13055623	-	1	1	1	1	4	1	1	1	1	1	1	6.13e-78	dMG	28.5367	42.5267	32.3567	44.04	44.04
AT1G72150	gene	Chr1:27148460-27150980	+	1	1	1	1	4	1	1	1	1	1	1	1	UM	44	35.2433	25.52	38.7367	44
AT4G35830	gene	Chr4:16972598-16978057	-	1	2.93e-69	1	1	39	2.53e-141	1	1	1.47e-09	1	1	1	gbM	18.1567	33.0467	20.9233	43.9567	43.9567
AT4G02620	gene	Chr4:1149248-1151346	-	0.169918	1	1	1	5	1	1	1	1	1	1	1	UM	25.6667	39.65	26.4	43.8867	43.8867
AT1G69490	gene	Chr1:26122139-26123421	+	1	1	1	1	3	1	1	1	1	1	1	0.0369723	UM	10.14	43.84	18.7633	34.7033	43.84
AT1G13360	gene	Chr1:4576873-4577967	-	1	1	1	1	5	1	1	1	1	1	1	3.7e-07	dMG	10.47	20.78	12.9133	43.8233	43.8233
AT1G19660	gene	Chr1:6799981-6802685	-	1	1	1	1	22	1	1	1	1	1	1	1	UM	17.9633	37.8733	18.12	43.8133	43.8133
AT2G30550	gene	Chr2:13014848-13017153	+	1	1	1	1	3	1	1	1	1	1	1	1	UM	4.68333	16.64	5.07333	43.79	43.79
AT4G31500	gene	Chr4:15273471-15275310	-	1	1	1	1	2	1	1	1	1	1	1	1.08e-07	dMG	19.6067	43.78	18.1767	36.1333	43.78
AT2G46400	gene	Chr2:19043414-19044826	-	1	1	1	1	3	1	1	1	1	1	1	1	UM	1.53333	31.4333	7.62333	43.6833	43.6833
AT5G03240	gene	Chr5:771725-773515	-	1	1	1	1	5	1	1	1	1	1	1	1	UM	12.0967	22.56	12.5167	43.64	43.64
AT3G15536	gene	Chr3:5260723-5261322	+	1	1	1	1	2	1	1	1	1	1	1	1	UM	0.206667	26.8733	2.24667	43.57	43.57
AT3G52400	gene	Chr3:19425634-19427141	-	0	1	1	1	2	1	1	1	1	1	1	0.412398	pMG	4.73333	43.5567	9.28	37.5833	43.5567
AT4G12600	gene	Chr4:7453201-7454515	+	0.337311	1	1	1	4	1	1	1	1	1	1	0.000322888	dMG	42.49	28.93	43.5467	35	43.5467
AT2G20820	gene	Chr2:8964349-8965430	+	6.76e-236	1	1	1	8	1	1	1	1	1	1	1	pMG	19.0933	29.3867	18.27	43.5367	43.5367
AT5G07020	gene	Chr5:2180502-2182418	-	1	0.00287861	1	1	3	8.69e-07	1	1	1	1	1	1	gbM	39.51	34.04	43.4733	39.56	43.4733
AT4G02450	gene	Chr4:1073753-1075893	-	1.19e-25	1	1	1	12	1	1	1	1	1	1	1	pMG	32.2167	34.6	32.22	43.4533	43.4533
AT1G04530	gene	Chr1:1234176-1236034	-	1	1	1	1	5	1	1	1	1	1	1	1	UM	26.2767	37.7967	38.16	43.4433	43.4433
AT4G30190	gene	Chr4:14770499-14776058	-	1	1	1	1	29	1	1	1	1	1	1	1	UM	17.0433	19.77	19.5567	43.3967	43.3967
AT4G08870	gene	Chr4:5646439-5648727	-	0	9.44e-08	1	2.93e-99	11	1	1	0.431467	8.81e-55	1	6.37e-148	0	Intron-teM	43.3433	12.0067	19.2233	4.97667	43.3433
AT2G44240	gene	Chr2:18289824-18292345	+	2.38e-33	1	1	1	7	1	1	1	1	1	1	1	pMG	0	7.25	0.593333	43.3067	43.3067
AT5G60670	gene	Chr5:24380910-24381593	-	5.83e-30	1	1	1	1	1	1	1	NA	NA	NA	8.42e-62	pMG	34.3833	26.93	43.2533	37.99	43.2533
AT4G11010	gene	Chr4:6732580-6734361	-	1	1	1	1	7	1	1	1	3.25e-14	1	1	1	UM	23.7	31.97	25.9733	43.2233	43.2233
AT5G64170	gene	Chr5:25672466-25676746	-	1	2.28e-79	1	1	15	1.3801872036269e-318	1	1	1	1	1	1	gbM	14.4833	26.8167	20.1367	43.21	43.21
AT2G43090	gene	Chr2:17918927-17920429	+	1	1	1	1	5	1	1	1	1	1	1	1	UM	19.7333	30.3833	26.54	43.1467	43.1467
AT3G02468	gene	Chr3:509087-511557	+	0.4468	1	1	1	4	1	1	1	1	1	1	1	UM	24.3467	26.7333	21.5133	43.1367	43.1367
AT3G23400	gene	Chr3:8376444-8378305	-	0	1	1	1	4	1	1	1	1	1	1	2.4e-185	pMG	24.4633	34.5867	28.6033	43.1067	43.1067
AT5G58770	gene	Chr5:23734376-23735634	+	1	1	1	1	3	1	1	1	1	1	1	1	UM	28.19	24.0567	43.0733	32.0367	43.0733
AT4G16410	gene	Chr4:9261866-9262601	-	0.229175	1	1	1	1	1	1	1	NA	NA	NA	1	UM	38.47	35.8567	41.7	43.0333	43.0333
AT3G47370	gene	Chr3:17453478-17454721	-	1	1	1	1	11	1	1	1	1	1	1	1	UM	31.85	28.5567	41.5233	42.9867	42.9867
AT2G07695	gene	Chr2:3346951-3347826	+	1	1	1	1	1	1	1	1	NA	NA	NA	1	UM	35.27	38.34	37.9933	42.9467	42.9467
AT4G34190	gene	Chr4:16372388-16373626	-	1	1	1	1	4	1	1	1	1	1	1	1	UM	34.58	30.5433	42.9433	31.6233	42.9433
AT3G06125	gene	Chr3:1848848-1850596	+	1	1	1	1	5	1	1	1	1	1	1	1	UM	42.9333	30.8367	37.8667	33.6933	42.9333
AT1G02140	gene	Chr1:403190-404456	-	7.91e-11	1	1	1	3	1	1	1	1	1	1	1	pMG	32.6167	33.51	33.7833	42.92	42.92
AT1G53750	gene	Chr1:20065714-20068466	-	1	1	1	1	10	1	1	1	1	1	1	0.213359	UM	16.6133	28.9633	18.69	42.92	42.92
AT1G27330	gene	Chr1:9492964-9494069	+	4.5e-13	1	1	1	3	1	1	1	1	1	1	1	pMG	14.8467	42.8967	23.8033	38	42.8967
AT1G20696	gene	Chr1:7179452-7181499	+	1	1	1	1	24	1	1	1	1	1	1	1	UM	26.1667	33.1867	23.8233	42.8767	42.8767
AT4G22220	gene	Chr4:11759155-11760960	-	1	1	1	1	3	1	1	1	1	1	1	1.86e-288	dMG	16.64	30.5567	22.78	42.7467	42.7467
AT5G67300	gene	Chr5:26854022-26856006	+	1	1	1	1	1	1	1	1	NA	NA	NA	1	UM	13.9367	30.69	10.44	42.7	42.7
AT4G35000	gene	Chr4:16664822-16667718	-	1	1	1	1	9	1	1	1	1	1	1	1	UM	24.8933	29.8867	29.5833	42.6933	42.6933
AT1G75380	gene	Chr1:28281389-28284045	-	1	1	1	1	32	1	1	1	1	1	1	8.7e-40	dMG	13.6767	33.3133	10.5867	42.69	42.69
AT1G08200	gene	Chr1:2573848-2576714	-	0.00141452	1	1	1	9	1	1	1	1	1	1	1	pMG	39.02	42.6533	38.11	32.22	42.6533
AT1G45474	gene	Chr1:17179302-17180806	+	0	1	1	1	11	1	1	1	1.21e-17	1	1	5.13e-17	pMG	33.7533	29.99	42.63	27.8767	42.63
AT5G66040	gene	Chr5:26410520-26411355	+	5.9e-08	1	1	1	7	1	1	1	1	1	1	1	pMG	21.4667	36.6833	18.02	42.6067	42.6067
AT3G29639	gene	Chr3:11478732-11479749	-	0	4.45e-201	0	1.92e-79	2	2.56e-166	1.86e-191	5.37e-51	1.32e-35	3.39e-245	1.01e-28	1.03e-195	Intron-teM	0.286667	13.3	42.6	40.67	42.6
AT2G34860	gene	Chr2:14708360-14710197	+	1	1	1	1	12	1	1	1	1	1	1	1	UM	36.5667	34.77	38.9267	42.5333	42.5333
AT3G23030	gene	Chr3:8180768-8181800	-	1	1	1	1	2	1	1	1	1	1	1	2.19e-12	dMG	38.1367	42.5333	27.6933	38.7667	42.5333
AT3G58730	gene	Chr3:21718257-21719980	-	1	4.47e-12	1	1	2	7.55e-35	1	1	1	1	1	1	gbM	22.04	36	26.4867	42.5067	42.5067
AT5G54500	gene	Chr5:22124511-22126504	+	1	1	1	1	9	3.18e-20	1	1	1	1	1	1	UM	13.0867	17.6767	11.87	42.5	42.5
AT5G52470	gene	Chr5:21294187-21296704	+	1	1	1	1	14	1	1	1	1	1	1	1	UM	42.4767	36.3767	42.3433	42.31	42.4767
AT2G05220	gene	Chr2:1894559-1896036	-	9.24e-47	0.000594119	1	1	4	1.33e-24	1	1	1	1	1	7.05e-18	gbM	27.28	21.9833	27.1933	42.4167	42.4167
AT3G14620	gene	Chr3:4914914-4917078	+	0.16092	1	1	1	5	1	1	1	1	1	1	1	UM	6.78	31.2633	8.87667	42.38	42.38
AT4G11570	gene	Chr4:7004333-7006081	+	1.94e-07	1	1	1	3	1	1	1	1	1	1	1	pMG	27.0133	42.3367	32.3467	40.4167	42.3367
AT2G46680	gene	Chr2:19165403-19166949	-	1	1	1	1	4	1	1	1	1	1	1	1	UM	2.65	13.14	5.60667	42.3233	42.3233
AT2G28910	gene	Chr2:12415780-12417385	-	1	3.45e-84	1	1	2	2.51e-96	1	1	1	1	1	0	gbM	22.4967	37.7567	25.91	42.32	42.32
AT5G20500	gene	Chr5:6938598-6939848	+	1	1	1	1	4	1	1	1	1	1	1	0.0105655	UM	18.5033	25.9333	17.7633	42.3033	42.3033
AT1G22890	gene	Chr1:8102818-8103532	+	1	1	1	1	2	1	1	1	1	1	1	1	UM	27.4567	42.3	26.16	32.8933	42.3
AT1G64680	gene	Chr1:24036021-24037401	+	1	1	1	1	4	1	1	1	1	1	1	1	UM	31.4433	26.98	42.2733	29.0167	42.2733
AT4G15470	gene	Chr4:8843567-8845810	+	1	1	1	1	4	1	1	1	1	1	1	0.126113	UM	11.31	26.92	11.05	42.27	42.27
AT1G14150	gene	Chr1:4839853-4840751	+	0.431605	1	1	1	3	1	1	1	1	1	1	1	UM	37.6333	23.5933	42.17	22.6667	42.17
AT1G76100	gene	Chr1:28553987-28554768	-	1	1	1	1	1	1	1	1	NA	NA	NA	1	UM	30.4333	34.1333	24.24	42.1633	42.1633
AT5G52810	gene	Chr5:21399331-21400603	+	1	1	1	1	1	1	1	1	NA	NA	NA	1	UM	4.48667	22.46	6.85333	42.0967	42.0967
AT1G15980	gene	Chr1:5489298-5491363	+	0.167999	1	1	1	7	1	1	1	1	1	1	1	UM	32.8133	31.5167	42.07	36.25	42.07
AT1G49970	gene	Chr1:18501570-18504609	-	1	7.81e-67	1	1	9	1.4e-87	1	1	1	1	1	6.21e-23	gbM	24.7233	31.8233	27.19	42.0267	42.0267
AT1G64770	gene	Chr1:24057063-24059561	+	0.576006	1	1	1	9	1	1	1	1	1	1	1	UM	37.8033	32.8633	42.0033	34.7533	42.0033
AT5G22580	gene	Chr5:7502674-7503449	+	3.45e-73	1	1	1	2	1	1	1	1	1	1	0	pMG	15.0967	41.98	8.36333	15.3433	41.98
AT5G27770	gene	Chr5:9835885-9837341	+	3.59e-247	1	1	1	3	1	1	1	1	1	1	1	pMG	35.5167	32.9867	41.8967	37.59	41.8967
AT5G45510	gene	Chr5:18444657-18449446	+	2.35e-231	1	1	1	6	1	1	1	1	1	1	1	pMG	6.8	21.7467	10.3933	41.8967	41.8967
ATMG00270	gene	ChrM:76642-77259	-	1	1	1	1	1	1	1	1	NA	NA	NA	1	UM	21.07	37.01	26.4533	41.8933	41.8933
AT2G05710	gene	Chr2:2141399-2146678	+	0	7.18e-78	1	1	19	6.92e-60	1	1	7.2e-23	1	1	3.97e-171	gbM	13.2	23.3833	13.1367	41.8833	41.8833
AT2G21170	gene	Chr2:9070754-9073233	-	1	1.35e-05	1	1	17	1e-11	1	1	1	1	1	0.000869554	gbM	26.9567	27.5467	26.8933	41.8233	41.8233
AT1G51980	gene	Chr1:19323382-19326916	-	0	1.56e-155	1	1	26	6.46e-163	1	1	1.47e-172	1	1	1	gbM	25.1833	31.9267	29.9533	41.78	41.78
AT5G64770	gene	Chr5:25897367-25898124	-	1	1	1	1	2	1	1	1	1	1	1	3.95e-11	dMG	41.77	36.3867	32.3167	39.75	41.77
AT3G48360	gene	Chr3:17908192-17910525	-	1	1	1	1	5	1	1	1	1	1	1	1	UM	41.6367	13.3767	39.12	14.8	41.6367
AT5G15650	gene	Chr5:5092157-5094494	+	1	1	1	1	4	1	1	1	1	1	1	1	UM	17.2533	31.66	20.43	41.6367	41.6367
AT5G35530	gene	Chr5:13710111-13712288	-	0	1	1	1	6	1	1	1	1.51e-17	1	1	3.06e-256	pMG	31.7333	29.1033	36.23	41.5667	41.5667
AT1G20330	gene	Chr1:7038688-7040159	-	1	1	1	1	1	1	1	1	NA	NA	NA	0	dMG	36.9633	41.5067	33.55	38.0967	41.5067
AT1G72430	gene	Chr1:27264911-27265630	-	1	1	1	1	1	1	1	1	NA	NA	NA	1	UM	32.6233	27.6567	23.5933	41.4733	41.4733
AT5G15850	gene	Chr5:5176091-5177897	-	1	1	1	1	2	1	1	1	1	1	1	1	UM	25.24	23.3733	28.14	41.46	41.46
AT1G35710	gene	Chr1:13220940-13224681	+	0	1	1	1	2	1	1	1	1	1	1	1	pMG	4.07667	32.1933	13.4867	41.45	41.45
AT2G35940	gene	Chr2:15088832-15092415	-	1	1	1	1	16	1	1	1	1	1	1	1	UM	12.9933	27.27	15.12	41.3467	41.3467
AT1G23290	gene	Chr1:8262984-8263587	+	1	1	1	1	1	1	1	1	NA	NA	NA	1	UM	30.63	30.4067	35.94	41.34	41.34
AT1G59124	gene	Chr1:21816443-21820572	+	2.33e-139	1	1	1	5	1	1	1	1	1	1	0	pMG	19.81	34.41	25.66	41.3	41.3
AT5G41750	gene	Chr5:16693909-16698943	+	1	1	1	1	9	1	1	1	1	1	1	0	dMG	1.84333	41.3	6.48333	35.5133	41.3
AT3G62840	gene	Chr3:23235490-23236816	-	1	1	1	1	10	1	1	1	1	1	1	1	UM	28.19	25.8367	30.0833	41.2933	41.2933
AT2G07768	gene	Chr2:3273584-3274154	+	1	1	1	1	2	1	1	1	1	1	1	1	UM	19.17	32.49	17.6167	41.28	41.28
AT1G01170	gene	Chr1:73931-74737	-	1	1	1	1	6	1	1	1	1	1	1	1	UM	32.13	38.71	36.0267	41.2767	41.2767
AT5G61020	gene	Chr5:24557201-24559879	-	3.6e-25	1	1	1	14	1	1	1	1	1	1	1	pMG	27.36	24.5467	30.8367	41.15	41.15
AT3G59970	gene	Chr3:22151195-22154483	+	1	1	1	1	28	1	1	1	1	1	1	0.200322	UM	39.06	33.1467	41.1367	34.11	41.1367
AT2G35635	gene	Chr2:14980970-14982116	+	0.000153023	1	1	1	3	1	1	1	1	1	1	1	pMG	19.4733	25.97	19.42	41.13	41.13
AT5G52650	gene	Chr5:21355555-21357105	-	1	1	1	1	5	1	1	1	1	1	1	1	UM	38.1933	32.6	41.0567	41.12	41.12
AT4G17600	gene	Chr4:9803705-9804872	+	1.37e-243	1	1	1	3	1	1	1	1	1	1	0.0351711	pMG	39.2467	24.0367	41.1133	40.3767	41.1133
AT1G59218	gene	Chr1:21828033-21832708	+	6.72e-160	1	1	1	11	1	1	1	1	1	1	0	pMG	21.71	30.4133	23.9467	41.1067	41.1067
AT4G19170	gene	Chr4:10481786-10483857	+	1	1	1	1	1	1	1	1	NA	NA	NA	1	UM	10.86	31.0333	18.1433	41.1033	41.1033
AT1G73870	gene	Chr1:27779166-27780676	+	1	1	1	1	2	1	1	1	1	1	1	1	UM	16.54	32.4967	25.8667	41	41
AT3G07390	gene	Chr3:2365301-2366496	+	1	1	1	1	1	1	1	1	NA	NA	NA	1	UM	7.64667	18.0167	6.84667	40.9833	40.9833
AT2G26690	gene	Chr2:11347147-11350993	-	1	1	1	1	7	1	1	1	1	1	1	1.37e-148	dMG	36.1367	27.3333	32.33	40.96	40.96
ATMG00520	gene	ChrM:144294-146312	-	1	1	1	1	1	1	1	1	NA	NA	NA	1	UM	19.7033	26.08	19.2167	40.9367	40.9367
AT5G46020	gene	Chr5:18662846-18664874	-	4.17e-142	1	1	1	8	1	1	1	1	1	1	1	pMG	34.26	40.9333	38.42	38.95	40.9333
AT1G07140	gene	Chr1:2191723-2193793	-	1	1	1	1	4	1	1	1	1	1	1	1	UM	26.6133	32.1067	32.1433	40.9233	40.9233
AT4G00360	gene	Chr4:160768-163023	+	1	1	1	1	2	1	1	1	1	1	1	1	UM	37.3367	33.26	40.9	24.8133	40.9
AT1G77510	gene	Chr1:29126650-29129612	+	0	1	1	1	10	1	1	1	1	1	1	1	pMG	4.48667	17.5633	6.24	40.83	40.83
AT5G10980	gene	Chr5:3472405-3473466	-	1	1	1	1	3	1	1	1	1	1	1	1	UM	23.14	25.9033	23.6267	40.82	40.82
AT5G25250	gene	Chr5:8749727-8751636	+	0	1	1	1	2	1	1	1	1	1	1	0.000271727	pMG	1.53333	40.7567	9.02	38.5333	40.7567
AT5G04800	gene	Chr5:1388483-1389865	+	1	1	1	1	8	1	1	1	1	1	1	1	UM	31.6467	29.05	34.0067	40.72	40.72
AT1G68530	gene	Chr1:25712588-25714807	-	1	1	1	1	3	1	1	1	1	1	1	1	UM	39.1933	40.62	37.67	36.97	40.62
AT3G52380	gene	Chr3:19421397-19423097	+	5.51e-05	1	1	1	4	1	1	1	1	1	1	0.627822	pMG	34.52	21.38	39.1533	40.6167	40.6167
AT1G53670	gene	Chr1:20036641-20038219	+	1	1	1	1	10	1	1	1	1	1	1	1	UM	33.98	26.82	33.7133	40.5933	40.5933
AT4G17170	gene	Chr4:9644713-9646366	-	0.166332	1	1	1	5	1	1	1	1	1	1	1	UM	27.34	34.4667	26.2733	40.5867	40.5867
AT1G48600	gene	Chr1:17965871-17969354	+	1	1.28e-27	1	1	23	7.31e-172	1	1	1	1	1	1	gbM	40.5367	24.3267	39.6067	19.98	40.5367
AT3G60420	gene	Chr3:22334424-22337617	+	1	1	1	1	15	1	1	1	1	1	1	1	UM	2.15333	21.08	5	40.4867	40.4867
AT5G38660	gene	Chr5:15470900-15475585	-	1	1	1	1	22	1	1	1	5.1e-67	1	1	1.57e-72	dMG	32.6733	33.8867	40.4667	35.66	40.4667
AT3G01120	gene	Chr3:38759-41932	-	0	1	1	1	11	1	1	1	1	1	1	1	pMG	30.06	32.9467	27.72	40.4633	40.4633
AT2G41110	gene	Chr2:17140229-17141431	+	1	1	1	1	4	1	1	1	1	1	1	1	UM	16.94	37.8633	24.5767	40.46	40.46
AT2G23600	gene	Chr2:10042199-10043673	-	1	1	1	1	3	1	1	1	1	1	1	8.97e-273	dMG	34.41	29.82	40.3967	32.0967	40.3967
AT5G44070	gene	Chr5:17734738-17737859	+	1	1	1	1	9	1	1	1	1	1	1	1	UM	10.54	40.3567	18.6833	25.72	40.3567
AT1G16720	gene	Chr1:5723088-5726478	+	1.55e-59	1	1	1	13	1	1	1	3.97e-09	1	1	1	pMG	36.94	29.6067	40.3533	38.9267	40.3533
AT3G22440	gene	Chr3:7959754-7962200	+	1	1	1	1	3	1	1	1	1	1	1	1	UM	20.5733	26.8433	20.9933	40.3533	40.3533
AT5G35680	gene	Chr5:13857921-13859013	-	0	1	1	1	7	3.59e-13	1	1	1	1	1	0.27285	pMG	18.6933	27.7567	20.06	40.3433	40.3433
AT3G52720	gene	Chr3:19538690-19541284	-	1	1	1	1	11	1	1	1	1	1	1	6.2e-236	dMG	40.3	26.3633	36.2267	18.6033	40.3
AT5G02240	gene	Chr5:451423-453157	+	1	1	1	1	7	1	1	1	1	1	1	1	UM	28.9367	37.54	31.15	40.2967	40.2967
AT1G69410	gene	Chr1:26089202-26090386	+	1	1	1	1	4	1	1	1	1	1	1	1	UM	14.9067	29.9533	16.6133	40.2733	40.2733
AT1G22410	gene	Chr1:7912046-7915003	+	1	1	1	1	5	1	1	1	1	1	1	1	UM	21.3833	28.46	25.9433	40.21	40.21
AT2G43970	gene	Chr2:18205235-18208218	-	6.38e-13	1	1	1	19	1	1	1	1	1	1	1	pMG	16.9367	25.57	19.6467	40.1867	40.1867
AT1G57860	gene	Chr1:21429898-21430865	-	1	1	1	1	2	1	1	1	1	1	1	0	dMG	29.2133	24.5167	39.5	40.0867	40.0867
AT4G04610	gene	Chr4:2325003-2327013	+	0	2.21e-05	1	1	3	9.01e-10	1	1	1	1	1	0.00278891	gbM	36.4	39.39	40.0867	15.5733	40.0867
AT5G64130	gene	Chr5:25664350-25666244	-	1	1	1	1	19	1	1	1	1	1	1	1	UM	25.5867	26.9067	26.5433	40.0833	40.0833
AT3G08770	gene	Chr3:2664130-2664834	-	1	1	1	1	4	1	1	1	1	1	1	1	UM	39.9833	20.6667	37.0833	12.61	39.9833
AT4G36130	gene	Chr4:17097565-17098879	+	1	1	1	1	2	1	1	1	1	1	1	7.52e-24	dMG	35.5867	26.73	39.9267	36.59	39.9267
AT3G26210	gene	Chr3:9593132-9595243	-	0	1	1	1	2	1	1	1	1	1	1	1	pMG	2.61	23.4767	5.14667	39.9133	39.9133
AT1G20450	gene	Chr1:7088003-7089606	-	1	1	1	1	4	1	1	1	1	1	1	1	UM	11.9967	39.85	11.8633	31.6033	39.85
AT3G52090	gene	Chr3:19317849-19319123	-	1	1	1	1	11	1	1	1	1	1	1	1	UM	20.8433	27.12	19.4433	39.8433	39.8433
AT2G19480	gene	Chr2:8438393-8441384	+	3.29e-155	1.26e-06	1	1	34	0.000913163	1	1	3.39e-51	1	1	1	gbM	37.39	27.4533	35.82	39.8367	39.8367
AT1G22930	gene	Chr1:8117339-8122127	+	0	4.19e-12	1	1	21	3.35e-44	1	1	0.534007	1	1	1	gbM	12.6467	27.3167	15.0867	39.8	39.8
AT1G77760	gene	Chr1:29235803-29239445	-	1	1	1	1	4	1	1	1	1	1	1	1	UM	10.29	10.4933	28.7	39.7933	39.7933
AT1G27530	gene	Chr1:9562591-9563963	-	3.78e-41	1	1	1	3	1	1	1	1	1	1	7.96e-10	pMG	20.2133	36.05	20.5767	39.7867	39.7867
AT4G04020	gene	Chr4:1932144-1933950	+	0	1	1	1	3	1	1	1	1	1	1	1	pMG	10.2267	31.2433	13.93	39.75	39.75
AT5G55220	gene	Chr5:22397616-22400842	+	1	0.321382	1	1	13	0.391415	1	1	1	1	1	1	UM	33.58	15.95	39.7433	21.3767	39.7433
AT2G33220	gene	Chr2:14078851-14080157	+	0.237578	1	1	1	3	1	1	1	1	1	1	1	UM	27.7333	37.3733	30.2067	39.7267	39.7267
AT3G44735	gene	Chr3:16291180-16292464	-	0	1	1	1	7	1	1	1	1	1	1	1	pMG	39.7167	30.0667	38.8	23.09	39.7167
AT2G15790	gene	Chr2:6877774-6880898	-	0	1	1	1	9	2.09e-15	1	1	1	1	1	9.14e-111	pMG	1.97	23.9867	4.5	39.66	39.66
AT3G22110	gene	Chr3:7792638-7794165	-	1	1	1	1	2	1	1	1	1	1	1	1	UM	23.1833	32.1267	30.05	39.6367	39.6367
AT1G17290	gene	Chr1:5922630-5926400	+	1	8.03e-08	1	1	14	9.92e-20	1	1	1	1	1	1	gbM	8.38	21.1567	11.3467	39.6267	39.6267
AT2G43290	gene	Chr2:17991052-17992047	-	0	1	1	1	1	1	1	1	NA	NA	NA	1	pMG	14.3933	24.2967	17.3267	39.58	39.58
AT4G00860	gene	Chr4:359315-360493	-	1	1	1	1	3	1	1	1	1	1	1	1	UM	17.03	19.6567	17.8	39.53	39.53
AT5G45100	gene	Chr5:18218586-18219960	+	1	1	1	1	3	1	1	1	1	1	1	1	UM	9.27333	24.15	12.7133	39.4933	39.4933
AT5G48810	gene	Chr5:19789067-19790334	-	1	6.41e-19	1	1	3	4.34e-49	1	1	1	1	1	2.27e-25	gbM	21.1133	35.1367	22.4067	39.4533	39.4533
AT3G04730	gene	Chr3:1288612-1290602	-	1	1	1	1	5	1	1	1	1	1	1	1	UM	33.54	39.45	22.9867	21.8733	39.45
AT5G06980	gene	Chr5:2167468-2169391	+	1	1	1	1	24	1	1	1	1	1	1	1	UM	24.95	39.4333	27.3867	37.01	39.4333
AT4G16450	gene	Chr4:9280020-9280854	+	1	1	1	1	5	1	1	1	1	1	1	1	UM	29.06	39.43	29.78	36.23	39.43
AT5G01750	gene	Chr5:289765-291326	+	1	1	1	1	5	1	1	1	1	1	1	1	UM	32.2767	35.7733	31.8433	39.4233	39.4233
AT1G14980	gene	Chr1:5165628-5166745	-	1	1	1	1	3	1	1	1	1	1	1	0.00198526	dMG	29.5967	31.09	29.7467	39.4067	39.4067
AT1G56330	gene	Chr1:21086555-21088549	-	1	1	1	1	3	1	1	1	2.04e-05	1	1	5.48e-11	dMG	28.3933	32.8433	30.7067	39.3167	39.3167
AT5G44190	gene	Chr5:17798369-17800824	+	1.31e-291	1	1	1	5	1	1	1	1	1	1	5.14e-06	pMG	39.31	23.61	28.7867	20.4467	39.31
AT2G35830	gene	Chr2:15052199-15053275	+	1	1	1	1	6	1	1	1	1	1	1	1	UM	31.9367	37.0767	39.23	34.19	39.23
ATCG01310	gene	ChrC:152806-154312	+	1	1	1	1	2	1	1	1	1	1	1	1	UM	36.0267	27.1833	39.23	29.2233	39.23
AT1G09200	gene	Chr1:2971593-2972199	-	1	1	1	1	1	1	1	1	NA	NA	NA	5.87e-10	dMG	35.2333	29.19	39.1433	35.6667	39.1433
AT1G24145	gene	Chr1:8541027-8541739	+	0	1	1	1	2	1	1	1	1	1	1	1	pMG	2.81333	23.8133	6.77333	39.1433	39.1433
AT5G50460	gene	Chr5:20551437-20552566	-	1	1	1	1	3	1	1	1	1	1	1	1	UM	18.2667	28.7333	22.08	39.1433	39.1433
AT1G17100	gene	Chr1:5844676-5845661	+	1	1	1	1	2	1	1	1	1	1	1	7.9e-05	dMG	22.32	19.8767	23.37	39.1067	39.1067
AT3G17510	gene	Chr3:5988991-5992912	-	1	1	1	1	22	0.0687042	1	1	1	1	1	1	UM	30.56	17.53	39.0367	32.41	39.0367
AT4G32940	gene	Chr4:15900270-15903268	-	1	1	1	1	9	1	1	1	1	1	1	1	UM	8.22333	39.03	8.22333	38.98	39.03
AT3G48560	gene	Chr3:18001312-18003581	-	1	1	1	1	1	1	1	1	NA	NA	NA	1	UM	31.34	28.1733	33.06	39.0033	39.0033
AT4G26970	gene	Chr4:13542918-13548629	+	1	1	1	1	20	1	1	1	1	1	1	1	UM	10.3267	20.9933	10.7567	39	39
AT3G03070	gene	Chr3:696299-698156	-	1	1	1	1	3	1	1	1	1	1	1	8.14e-33	dMG	23.15	27.4033	23.47	38.9967	38.9967
AT3G59940	gene	Chr3:22142900-22144439	+	1	1	1	1	1	1	1	1	NA	NA	NA	1	UM	31.3733	32.43	23.9067	38.9867	38.9867
AT4G24960	gene	Chr4:12827936-12829243	+	1	1	1	1	12	1	1	1	1	1	1	0	dMG	8.85	17.5767	10.57	38.98	38.98
AT1G54630	gene	Chr1:20401377-20403041	-	4.1e-55	1	1	1	7	1	1	1	1	1	1	2.2e-231	pMG	28.3167	31.49	30.5033	38.9567	38.9567
AT3G17210	gene	Chr3:5882284-5883200	+	4.13e-23	1	1	1	2	1	1	1	1	1	1	1	pMG	31.14	28.6	27.15	38.9367	38.9367
AT3G18490	gene	Chr3:6348755-6350668	-	1	1	1	1	1	1	1	1	NA	NA	NA	1	UM	14.15	25.2267	18.3933	38.9167	38.9167
AT3G25530	gene	Chr3:9271800-9273615	-	1	2.39e-196	1	1	16	5.07e-223	1	1	8.3e-164	1	1	1	gbM	35.1767	34.6467	37.0367	38.9167	38.9167
AT1G49240	gene	Chr1:18215872-18218313	+	0	0.00233093	1	1	5	2.91e-29	1	1	1	1	1	1	gbM	22.0067	38.9	25.5067	37.4	38.9
AT5G03455	gene	Chr5:862559-864108	+	4.29e-12	1	1	1	3	1	1	1	1	1	1	1	pMG	14.6567	30.62	19.8633	38.8933	38.8933
AT5G53370	gene	Chr5:21649532-21651593	-	1	1	1	1	2	1	1	1	1	1	1	1	UM	14.3367	35.3933	18.8933	38.8933	38.8933
AT5G16710	gene	Chr5:5483288-5485081	+	1	1	1	1	6	1	1	1	1	1	1	1	UM	31.2967	34.8167	36.0867	38.8833	38.8833
AT5G47840	gene	Chr5:19375441-19378339	+	1	1	1	1	6	1	1	1	1	1	1	1	UM	33.6533	34	38.8733	35.75	38.8733
AT3G25882	gene	Chr3:9470417-9470950	-	0	1	1	1	1	1	1	1	NA	NA	NA	1	pMG	2.05	15.17	4.55	38.8533	38.8533
AT2G18660	gene	Chr2:8090658-8091656	-	1	5.01e-12	1	6.61e-20	3	1.17e-18	1	3.04e-28	1	1	1	0	Other-teM	0.483333	26.49	3.3	38.84	38.84
AT2G40060	gene	Chr2:16726484-16728185	+	1	1	1	1	3	1	1	1	1	1	1	0.201618	UM	27.6767	32.8233	30.9167	38.83	38.83
AT2G47730	gene	Chr2:19556326-19559463	+	1	1	1	1	6	1	1	1	1	1	1	1	UM	14.2833	30.02	16.6333	38.83	38.83
AT5G04830	gene	Chr5:1402045-1403961	-	1	1	1	1	13	1	1	1	1	1	1	1	UM	17.8	25.4333	24.2233	38.8167	38.8167
AT3G28270	gene	Chr3:10538105-10540024	+	1	1	1	1	3	1	1	1	1	1	1	1	UM	26.1633	18.4067	37.3867	38.7967	38.7967
AT3G06050	gene	Chr3:1826073-1827861	-	0.75808	1	1	1	5	1	1	1	1	1	1	1	UM	15.3767	30.6333	17.7467	38.7633	38.7633
AT4G34450	gene	Chr4:16471835-16477021	+	1	2.53e-40	1	1	17	1.28e-21	1	1	9.74e-21	1	1	0.927175	gbM	23.0833	28.9367	25.0367	38.75	38.75
AT1G33120	gene	Chr1:12010901-12012524	+	0	1	1	1	3	1	1	1	1	1	1	0	pMG	24.6433	24.7367	29.3367	38.69	38.69
AT2G14750	gene	Chr2:6314032-6315766	+	1	1	1	1	7	1	1	1	1	1	1	0	dMG	21.3367	38.6167	17.92	20.1633	38.6167
AT5G16470	gene	Chr5:5379416-5380040	+	1	1	1	1	1	1	1	1	NA	NA	NA	1	UM	26.7133	32.71	26.5467	38.59	38.59
AT3G42050	gene	Chr3:14228495-14233245	-	0	3.94071844046605e-315	1	1	12	9.12e-68	1	1	1.3e-285	1	1	3.01e-307	gbM	21.23	29.5667	19.3533	38.5633	38.5633
AT1G25560	gene	Chr1:8981677-8983041	-	1	1	1	1	1	1	1	1	NA	NA	NA	1	UM	13.2633	38.5533	10.5	37.6867	38.5533
AT5G59890	gene	Chr5:24122412-24123912	+	0.00782739	1	1	1	6	1	1	1	1	1	1	9.83e-28	pMG	16.2733	32.85	17.21	38.51	38.51
AT2G11910	gene	Chr2:4805684-4807319	-	0	1	1	1	7	1	1	1	1	1	1	1	pMG	38.4133	25.04	36.81	25.83	38.4133
AT3G47810	gene	Chr3:17637122-17639691	-	0	1	1	1	11	1	1	1	1	1	1	6.17e-67	pMG	14.9867	28.1267	18.8133	38.3833	38.3833
AT1G62780	gene	Chr1:23249145-23251105	-	2.68e-43	1	1	1	8	1	1	1	1	1	1	1.21e-279	pMG	33.5067	17.6367	38.38	27.3333	38.38
AT1G32230	gene	Chr1:11612118-11616218	+	0	6.68e-51	1	1	23	5.96e-212	1	1	1	1	1	1.93e-38	gbM	13.91	23.7133	15.3667	38.28	38.28
AT2G04520	gene	Chr2:1574592-1575863	-	5.38e-24	1	1	1	2	1	1	1	1	1	1	0	pMG	23.48	30.8467	28.15	38.2533	38.2533
AT1G73655	gene	Chr1:27690359-27691814	-	0.00695722	1	1	1	3	1	1	1	1	1	1	1.55e-08	pMG	31.8833	24.2333	38.2267	21.8233	38.2267
AT1G50480	gene	Chr1:18701951-18704938	+	1	2.11e-138	1	1	5	2.73e-167	1	1	1	1	1	1	gbM	16.72	36.7567	18.2333	38.2033	38.2033
AT5G67590	gene	Chr5:26958001-26959557	+	1	1	1	1	5	1	1	1	1	1	1	1	UM	21.54	29.0367	30.12	38.1633	38.1633
AT1G07610	gene	Chr1:2341542-2342123	+	0	1	1	1	2	1	1	1	1	1	1	2.54e-104	pMG	9.63	10.44	15.7133	38.1467	38.1467
AT1G76680	gene	Chr1:28776846-28778467	+	1	1	1	1	5	1	1	1	1	1	1	1	UM	16.69	38.1333	16.4167	18.18	38.1333
AT5G49360	gene	Chr5:20011879-20016742	-	1	1	1	1	6	1	1	1	1	1	1	1	UM	38.1067	16.55	23.2933	26.1633	38.1067
AT5G37770	gene	Chr5:14998854-14999619	-	0	1	1	1	1	1	1	1	NA	NA	NA	1	pMG	21.5867	38.05	27.4867	36.9367	38.05
AT2G07783	pseudogene	Chr2:3297896-3300043	+	0.0218147	1	1	1	1	1	1	1	NA	NA	NA	1	UM	17.4333	24.9767	17.12	37.99	37.99
AT5G67360	gene	Chr5:26871891-26874579	-	1	1	1	1	1	1	1	1	NA	NA	NA	1	UM	26.11	25.17	26.75	37.9867	37.9867
AT4G01610	gene	Chr4:694695-697206	+	1	1	1	1	21	1	1	1	1	1	1	0	dMG	6.30333	23.8967	8.16	37.9267	37.9267
AT5G16880	gene	Chr5:5548914-5551463	+	0.247063	2.01e-40	1	1	13	0	1	1	1	1	1	1.62e-09	gbM	13.5733	28.7633	16.6367	37.9267	37.9267
AT2G40490	gene	Chr2:16912845-16915177	+	8.99e-08	1	1	1	6	1	1	1	1	1	1	1	pMG	35.3033	22.4267	37.9167	32.9167	37.9167
AT1G80180	gene	Chr1:30156826-30157584	-	1	1	1	1	1	1	1	1	NA	NA	NA	1	UM	28.59	37.91	30.1367	36.6133	37.91
AT2G24550	gene	Chr2:10427856-10429222	-	1	1	1	1	2	1	1	1	1	1	1	1	UM	13.2767	37.9067	14.25	27.9033	37.9067
AT5G48180	gene	Chr5:19540937-19542426	-	0	1	1	1	2	1	1	1	1	1	1	1	pMG	23.8	18.4133	19.36	37.9067	37.9067
AT1G53240	gene	Chr1:19854615-19856937	-	1	1	1	1	7	1	1	1	0.404057	1	1	1	UM	17.7067	16.2233	19.5033	37.9	37.9
AT5G45410	gene	Chr5:18401908-18403800	-	1	1	1	1	13	1	1	1	1	1	1	5.27e-11	dMG	19.3733	27.8533	24.0833	37.8367	37.8367
AT2G22500	gene	Chr2:9563224-9564751	-	1	1	1	1	1	1	1	1	NA	NA	NA	1	UM	5.06333	37.7533	10.4967	28.4667	37.7533
AT5G52840	gene	Chr5:21413646-21415006	+	1	1	1	1	2	1	1	1	1	1	1	2.62e-06	dMG	24.21	32.37	27.2667	37.6467	37.6467
AT1G27450	gene	Chr1:9531839-9534114	+	0.0399305	1	1	1	20	1	1	1	1	1	1	1	UM	22.9033	27.7067	23.6167	37.6	37.6
AT3G48730	gene	Chr3:18049614-18051702	+	0	1.35e-61	1	1	4	3.22e-75	1	1	1	1	1	1	gbM	33.5267	20.71	37.5933	25.9167	37.5933
AT1G70410	gene	Chr1:26533926-26538333	-	1	1	1	1	27	1	1	1	1	1	1	1	UM	30.31	25.5633	30.0533	37.56	37.56
AT5G13440	gene	Chr5:4308129-4310181	-	1	1	1	1	2	1.21e-08	1	1	1	1	1	1	UM	15.6533	24.6067	17.4667	37.53	37.53
AT5G63400	gene	Chr5:25393001-25394907	-	1	1	1	1	12	1	1	1	1	1	1	1	UM	19.0333	22.1533	21.9167	37.4933	37.4933
AT2G07711	pseudogene	Chr2:3397158-3399434	-	1	1	1	1	1	1	1	1	NA	NA	NA	1	UM	23.94	27.9767	22.4033	37.4433	37.4433
AT4G29030	gene	Chr4:14307249-14307973	+	1	1	1	1	1	1	1	1	NA	NA	NA	1	UM	37.44	23.3233	30.3067	6.91333	37.44
AT5G57040	gene	Chr5:23083898-23085246	-	1	1	1	1	4	1	1	1	1	1	1	1.37e-35	dMG	26.06	37.38	28.7633	34.8667	37.38
AT5G22640	gene	Chr5:7529368-7533784	+	1	8.06e-06	1	1	23	1.36e-09	1	1	0.00282741	1	1	1	gbM	34.87	18.11	37.3367	25.28	37.3367
AT2G01140	gene	Chr2:94811-96655	-	9.76e-107	1	1	1	4	1	1	1	1	1	1	2.95e-10	pMG	18.1167	26.55	18.4433	37.3167	37.3167
AT1G66330	gene	Chr1:24729629-24732491	-	0	5.82e-18	1	1	26	3.15e-55	1	1	1	1	1	1	gbM	22.5133	27.2167	29.5633	37.2833	37.2833
AT3G48890	gene	Chr3:18129601-18131573	+	1.72e-15	1	1	1	2	1	1	1	0.00170987	1	1	1	pMG	9.58667	26.7867	9.94333	37.2667	37.2667
AT3G46090	gene	Chr3:16926216-16926850	-	1	1	1	1	1	1	1	1	NA	NA	NA	1	UM	0.343333	17.3167	3.56333	37.23	37.23
AT2G46390	gene	Chr2:19042301-19043060	-	1	1	1	1	2	1	1	1	1	1	1	1	UM	18.4467	29.85	17.8	37.1867	37.1867
AT3G24160	gene	Chr3:8726122-8729389	+	0.0703168	1	1	1	11	1	1	1	8.54e-07	1	1	1	UM	25.08	34.4167	25.1233	37.16	37.16
AT1G79920	gene	Chr1:30058632-30062744	-	1	1	1	1	20	1	1	1	1	1	1	1	UM	25.47	30.0367	28.71	37.1067	37.1067
AT1G69510	gene	Chr1:26126350-26127961	+	1	1	1	1	20	1	1	1	1	1	1	1	UM	22.7967	37.07	20.4367	28.2267	37.07
AT2G31400	gene	Chr2:13387004-13390706	-	1	1	1	1	4	1	1	1	1	1	1	1	UM	19.5867	19.52	21.8467	37.03	37.03
ATMG01170	gene	ChrM:296820-298204	-	0.347298	1	1	1	1	1	1	1	NA	NA	NA	1	UM	22.3267	25.44	21.1433	36.9767	36.9767
AT1G03130	gene	Chr1:753307-754198	-	1	1	1	1	1	1	1	1	NA	NA	NA	1	UM	36.9567	35.6833	34.8933	28.8033	36.9567
AT4G31990	gene	Chr4:15470751-15473856	-	1	1	1	1	48	1	1	1	0.959022	1	1	1	UM	28.38	28.15	30.71	36.9367	36.9367
AT2G04700	gene	Chr2:1646807-1648560	+	1.91e-05	1	1	1	6	1	1	1	1	1	1	0	pMG	29.7467	33.5667	33.54	36.9333	36.9333
AT2G31410	gene	Chr2:13392022-13392851	-	1	1	1	1	1	1	1	1	NA	NA	NA	1	UM	28.96	23.99	32.6267	36.9333	36.9333
AT2G09990	gene	Chr2:3781328-3782049	+	0	1	1	1	1	1	1	1	NA	NA	NA	1	pMG	30.7667	23.8733	36.8967	32.5967	36.8967
ATMG00480	gene	ChrM:129909-130385	+	1	1	1	1	1	1	1	1	NA	NA	NA	1	UM	25.7433	36.89	25.3567	36.63	36.89
AT5G14030	gene	Chr5:4526784-4529614	+	1	1	1	1	27	1	1	1	1	1	1	0	dMG	18.21	21.1333	20.88	36.8667	36.8667
AT2G21970	gene	Chr2:9356983-9357916	-	1	1	1	1	2	1	1	1	1	1	1	2.09e-15	dMG	32.66	36.83	35.8233	32.73	36.83
AT1G03630	gene	Chr1:907642-909376	+	1	1	1	1	10	1	1	1	1	1	1	1	UM	33.8833	30.8167	35.2833	36.8167	36.8167
AT4G22570	gene	Chr4:11882126-11885421	-	1	1	1	1	6	1	1	1	1	1	1	1	UM	25	36.7833	31.9767	33.2733	36.7833
AT2G06530	gene	Chr2:2588545-2590453	-	0	8.39e-20	1	1	5	5.4e-10	1	1	1.06e-11	1	1	8.74e-17	gbM	12.88	35.2733	15.32	36.7567	36.7567
AT1G42550	gene	Chr1:15977014-15979952	+	3.18e-17	1	1	1	2	1	1	1	1	1	1	2.8e-29	pMG	34.86	23.0967	36.74	28.7567	36.74
AT2G37240	gene	Chr2:15639939-15641763	-	1	1	1	1	9	1	1	1	1	1	1	0.12053	UM	15.98	21.1667	20.6933	36.7167	36.7167
AT5G04430	gene	Chr5:1250251-1253865	-	1	1	1	1	18	1	1	1	1	1	1	1	UM	31.8567	26.9267	36.7067	31.6933	36.7067
AT3G21670	gene	Chr3:7626757-7629151	-	1	1	1	1	4	1	1	1	1	1	1	1	UM	23.8233	22.6633	33.6633	36.6767	36.6767
AT5G57710	gene	Chr5:23384794-23388353	+	1	1	1	1	4	1	1	1	1	1	1	1	UM	19.15	33.2767	24.4733	36.6667	36.6667
AT3G53890	gene	Chr3:19955344-19956361	-	1	1	1	1	8	1	1	1	1	1	1	2.59e-07	dMG	22.9433	23.6033	26.3067	36.6133	36.6133
AT2G22425	gene	Chr2:9514936-9515535	+	1	1	1	1	4	1	1	1	1	1	1	1	UM	18.4767	33.17	22.32	36.6033	36.6033
AT3G48000	gene	Chr3:17716867-17720020	-	1	1	1	1	11	1	1	1	1	1	1	1	UM	20.46	24.9367	23.3633	36.59	36.59
AT2G33370	gene	Chr2:14143554-14144721	-	3.33e-61	1	1	1	4	1	1	1	1	1	1	5.1e-14	pMG	30.5867	28.1867	36.5767	29.19	36.5767
AT5G14200	gene	Chr5:4576202-4578402	+	1	1	1	1	26	1	1	1	1	1	1	1	UM	22.9833	36.5767	15.9133	19.3733	36.5767
ATMG00570	gene	ChrM:157491-158351	+	1	1	1	1	1	1	1	1	NA	NA	NA	1	UM	20.2367	28.0267	20.19	36.57	36.57
AT5G27760	gene	Chr5:9830343-9831790	+	2.72e-94	1	1	1	3	1	1	1	1	1	1	0	pMG	13.4033	25.95	16.9933	36.56	36.56
AT5G20190	gene	Chr5:6814093-6815379	+	1	1	1	1	3	1	1	1	1	1	1	1	UM	17.88	35.7467	19.6433	36.5467	36.5467
AT3G26060	gene	Chr3:9524725-9526407	+	1	1	1	1	8	1	1	1	1	1	1	1	UM	32.1833	25.8867	33.2467	36.5233	36.5233
AT3G13410	gene	Chr3:4361857-4364262	-	1	1	1	1	9	1	1	1	1	1	1	1	UM	22.1033	27.6233	21.91	36.4733	36.4733
AT4G11890	gene	Chr4:7147865-7149921	+	1	1	1	1	24	1	1	1	1	1	1	0	dMG	1.15	25.6	6.1	36.3567	36.3567
AT3G45160	gene	Chr3:16533451-16534082	-	0	0.391845	1	1	2	0.378506	1	1	1	1	1	3.76e-42	pMG	36.3133	32.17	20.49	6.93333	36.3133
AT5G13320	gene	Chr5:4267510-4271051	+	1	1	1	1	5	1	1	1	1	1	1	1	UM	0.826667	15.0533	1.57	36.3133	36.3133
AT4G17840	gene	Chr4:9918052-9920475	-	1	1	1	1	9	1	1	1	7.04e-06	1	1	1	UM	17.11	31.1433	21.1533	36.28	36.28
AT4G32470	gene	Chr4:15669219-15671194	-	1	1	1	1	9	1	1	1	1	1	1	1	UM	15.8133	26.0633	17.7533	36.2233	36.2233
AT5G08280	gene	Chr5:2663499-2665792	-	1	6.35e-12	1	1	5	3.16e-24	1	1	1	1	1	0.688753	gbM	28.3833	17.2133	28.18	36.15	36.15
AT4G11420	gene	Chr4:6947476-6952445	-	0	9.51e-50	1	1	14	9.17e-76	1	1	1	1	1	1	gbM	24.0867	22.8367	25.7467	36.1133	36.1133
AT4G39090	gene	Chr4:18215556-18217482	-	1	1	1	1	3	1	1	1	1	1	1	0.0218967	UM	16.4	27.9333	14.0733	36.1	36.1
AT1G18060	gene	Chr1:6211873-6213444	-	4.9e-10	1	1	1	4	1	1	1	1	1	1	0	pMG	32.4133	26.52	36.0033	25.0967	36.0033
AT4G19410	gene	Chr4:10580893-10585861	-	1	1	1	1	31	1	1	1	1	1	1	1	UM	24.0233	25.4333	29.2367	36.0033	36.0033
AT2G43910	gene	Chr2:18184461-18187028	-	1	1	1	1	23	1	1	1	1	1	1	1	UM	33.6867	32.9067	33.35	35.9833	35.9833
AT2G37270	gene	Chr2:15647677-15649221	-	1	1	1	1	9	1	1	1	1	1	1	1	UM	28.8367	23.3567	26.0333	35.9733	35.9733
AT4G25640	gene	Chr4:13076444-13079052	-	1	1	1	1	15	1	1	1	1	1	1	1	UM	18.2833	26.6367	25.7067	35.9533	35.9533
AT4G17530	gene	Chr4:9773548-9775607	-	0.0594398	1	1	1	8	1	1	1	1	1	1	1	UM	20.8	29.5267	26.0133	35.9467	35.9467
AT2G44210	gene	Chr2:18280623-18282876	+	1	1	1	1	13	1	1	1	1	1	1	1	UM	15.7467	34.4567	23.0167	35.94	35.94
AT5G08680	gene	Chr5:2821928-2824966	+	1	1	1	1	9	1	1	1	1	1	1	1	UM	14.0133	23.61	15.6933	35.9367	35.9367
AT5G45775	gene	Chr5:18565062-18566569	-	3.69e-56	1	1	1	9	1	1	1	1	1	1	1	pMG	31.86	29.02	32.3067	35.9033	35.9033
AT5G67510	gene	Chr5:26937813-26938451	-	1	1	1	1	1	1	1	1	NA	NA	NA	1	UM	25.74	27.3933	29.8233	35.9	35.9
AT3G63190	gene	Chr3:23342582-23344773	-	1	1	1	1	11	1	1	1	1	1	1	1	UM	31.55	21.43	35.8833	29.8633	35.8833
AT3G57020	gene	Chr3:21098315-21100360	-	1	1	1	1	6	1	1	1	1	1	1	1	UM	31.01	14.9833	35.8767	32.5767	35.8767
AT3G04790	gene	Chr3:1313316-1315243	+	1	1	1	1	1	1	1	1	NA	NA	NA	1	UM	29.8567	23.9433	35.85	29.93	35.85
AT2G36630	gene	Chr2:15352491-15355177	-	1	1	1	1	10	1	1	1	1	1	1	1	UM	9.21667	22.9933	17.0967	35.8167	35.8167
AT5G08690	gene	Chr5:2825713-2828662	+	1	1	1	1	9	0.00591909	1	1	1	1	1	1	UM	18.92	22.4333	19.5533	35.8133	35.8133
AT2G37220	gene	Chr2:15634525-15636409	-	1.52e-15	1	1	1	5	1	1	1	1	1	1	1	pMG	35.81	19.7067	34.49	31.4167	35.81
AT1G11310	gene	Chr1:3800738-3804185	-	1	1	1	1	27	1	1	1	1.49e-09	1	1	1	UM	9.24667	26.3633	10.4267	35.81	35.81
AT1G71040	gene	Chr1:26796966-26800322	-	1	1	1	1	4	1	1	1	1	1	1	1	UM	6.63333	19.78	9.73667	35.7967	35.7967
AT1G27310	gene	Chr1:9484316-9485896	-	1	1	1	1	2	1	1	1	1	1	1	1	UM	19.4333	24.21	22.08	35.79	35.79
AT2G26740	gene	Chr2:11392965-11394279	-	1	1	1	1	3	1	1	1	1	1	1	1	UM	9.05333	25.2033	8.64333	35.7533	35.7533
AT5G63030	gene	Chr5:25286223-25287694	+	1.62e-18	1	1	1	4	1	1	1	1	1	1	0.0317719	pMG	8.02333	26.76	9.60333	35.6433	35.6433
AT4G24220	gene	Chr4:12564945-12566755	+	1	1	1	1	4	1	1	1	1	1	1	1	UM	12.1833	25.8367	15.1667	35.6367	35.6367
AT5G61600	gene	Chr5:24766386-24767430	-	1	1	1	1	1	1	1	1	NA	NA	NA	1	UM	4.22667	35.63	5.06	22.76	35.63
AT2G27030	gene	Chr2:11532004-11534333	+	1	1	1	1	6	1	1	1	1	1	1	1	UM	30.8533	33.5567	35.6033	30.2433	35.6033
AT4G38840	gene	Chr4:18124978-18125559	-	1	1	1	1	1	1	1	1	NA	NA	NA	1	UM	35.5367	22.8533	33.79	35.4033	35.5367
AT5G15090	gene	Chr5:4888964-4891603	-	1	1	1	1	13	1	1	1	1	1	1	6.19e-05	dMG	27.87	28.38	30.37	35.5333	35.5333
AT2G32060	gene	Chr2:13639016-13640370	-	1	1	1	1	14	1	1	1	1	1	1	1	UM	28.6567	25.21	35.5267	30.0467	35.5267
AT2G28400	gene	Chr2:12148304-12149052	-	6.02e-10	1	1	1	1	1	1	1	NA	NA	NA	1	pMG	2.35333	32.14	3.32667	35.5133	35.5133
AT5G47110	gene	Chr5:19133986-19135317	-	1	1	1	1	3	1	1	1	1	1	1	1	UM	30.9	28.7	35.5033	35.0533	35.5033
AT1G03680	gene	Chr1:916819-918064	-	1	1	1	1	2	1	1	1	1	1	1	1	UM	32.39	30	32.1033	35.4967	35.4967
AT4G02570	gene	Chr4:1128515-1133774	+	1	1.01e-14	1	1	83	1.23e-186	1	1	1	1	1	0.533543	gbM	16.54	24.2267	18.3567	35.4933	35.4933
AT5G25280	gene	Chr5:8773789-8776000	+	1.83e-68	1	1	1	3	1	1	1	1	1	1	1	pMG	17.9433	23.15	12.7433	35.45	35.45
AT2G05440	gene	Chr2:1993082-1994166	+	3.38e-05	1	1	1	23	1	1	1	1	1	1	0	pMG	0.76	14.58	1.29667	35.44	35.44
AT2G04039	gene	Chr2:1333262-1334566	+	1.78e-101	1	1	1	14	1	1	1	1	1	1	1	pMG	30.48	28.38	35.4067	21.0333	35.4067
AT1G16210	gene	Chr1:5546128-5547552	-	1	1	1	1	3	1	1	1	1	1	1	5.29e-15	dMG	16.8967	26.2767	17.2067	35.4033	35.4033
AT5G41790	gene	Chr5:16727530-16732847	+	1	9.43e-36	1	1	3	4.21e-40	1	1	1	1	1	1	gbM	21.2433	28.8833	25.5167	35.4	35.4
AT1G64750	gene	Chr1:24052362-24053908	-	3.86e-25	1	1	1	9	1	1	1	1	1	1	7.3e-24	pMG	19.0867	26.5367	20.7067	35.39	35.39
AT4G22670	gene	Chr4:11918080-11920910	+	1	1.9e-111	1	1	10	9.74e-147	1	1	1	1	1	1	gbM	17.0333	23.2867	18.7933	35.3867	35.3867
AT3G51880	gene	Chr3:19246984-19249124	-	1	1	1	1	34	1	1	1	1	1	1	1	UM	22.46	27.49	22.0933	35.3533	35.3533
AT1G69740	gene	Chr1:26231804-26234963	+	1	1.51e-33	1	1	27	1.8e-82	1	1	0.00246767	1	1	1	gbM	29.9	24.95	35.3467	33.7367	35.3467
AT2G04390	gene	Chr2:1527016-1528493	+	1	3.35e-19	1	1	2	1.02e-41	1	1	1	1	1	1	gbM	20.6867	19.6567	21.1	35.34	35.34
AT4G39260	gene	Chr4:18273899-18275079	-	1	1	1	1	11	1	1	1	1	1	1	1	UM	21.2467	18.7667	24.5633	35.3267	35.3267
AT2G20420	gene	Chr2:8805453-8808120	+	1	2.91e-58	1	1	11	2.6e-36	1	1	3.85e-28	1	1	1	gbM	19.46	28.77	21.6333	35.3233	35.3233
AT5G43150	gene	Chr5:17325013-17325923	+	8.83e-135	1	1	1	2	1	1	1	1	1	1	3.9e-50	pMG	19	32.1167	22.3067	35.3033	35.3033
AT4G28080	gene	Chr4:13948603-13957840	-	1	6.58e-07	1	1	23	5.26e-05	1	1	0.0167224	1	1	4.4e-10	gbM	35.29	18.73	33.8067	28.7033	35.29
AT2G42210	gene	Chr2:17590191-17591852	+	1	1	1	1	11	1	1	1	1	1	1	1	UM	28.9	34.1567	33.3533	35.2733	35.2733
AT2G27860	gene	Chr2:11864393-11866907	-	0	1	1	1	9	1	1	1	1	1	1	1	pMG	29.6533	34.39	29.3567	35.27	35.27
AT1G48830	gene	Chr1:18059636-18061302	-	0.0198963	1	1	1	12	1	1	1	1	1	1	1	UM	25.8333	24.4667	26.5733	35.2433	35.2433
AT4G14020	gene	Chr4:8095215-8095736	-	1	1	1	1	1	1	1	1	NA	NA	NA	1	UM	6.25667	30.8933	10.2133	35.1633	35.1633
AT2G26250	gene	Chr2:11170418-11173142	-	1	1	1	1	3	1	1	1	1	1	1	1	UM	31.7867	28.59	35.16	31.0267	35.16
AT4G19640	gene	Chr4:10687198-10689617	-	1	1	1	1	7	1	1	1	1	1	1	1	UM	15.0767	28.12	16.26	35.1467	35.1467
AT2G43750	gene	Chr2:18129435-18132637	-	1	1	1	1	21	1	1	1	1	1	1	1	UM	29.8633	23.09	35.13	24.77	35.13
AT1G21065	gene	Chr1:7374210-7375789	+	0.237557	1	1	1	7	1	1	1	1	1	1	1	UM	28.1367	35.12	34.5267	34.5967	35.12
AT5G65670	gene	Chr5:26253658-26256468	+	1	1	1	1	12	1	1	1	1	1	1	1	UM	19.8467	27.5633	18.24	35.1133	35.1133
AT1G28480	gene	Chr1:10013474-10014073	-	1	1	1	1	1	1	1	1	NA	NA	NA	1.71e-65	dMG	1.78667	35.0833	4.13667	25.9067	35.0833
AT2G41530	gene	Chr2:17323495-17325618	-	1	1	1	1	7	1	1	1	1	1	1	1	UM	13.0167	26.3867	12.2933	35	35
AT1G32990	gene	Chr1:11955785-11957284	+	0.973521	1	1	1	4	1	1	1	1	1	1	0	dMG	34.9767	16.9833	34.1033	22.4433	34.9767
AT5G26920	gene	Chr5:9475682-9478751	+	1	1	1	1	12	1	1	1	1	1	1	1	UM	1.94667	27.2067	7.17333	34.9767	34.9767
AT3G57870	gene	Chr3:21428496-21430200	-	4.14e-36	1	1	1	5	1	1	1	1	1	1	0.371387	pMG	26.4967	27.1467	26.0133	34.9133	34.9133
AT1G25550	gene	Chr1:8976434-8978093	+	1	1	1	1	4	1	1	1	1	1	1	1	UM	16.4033	22.5967	25.82	34.9067	34.9067
AT1G10670	gene	Chr1:3535383-3538439	+	1	1	1	1	49	1	1	1	1	1	1	1	UM	31.5667	30.9433	34.8967	31.55	34.8967
AT4G17500	gene	Chr4:9759325-9760340	+	1	1	1	1	1	1	1	1	NA	NA	NA	0	dMG	3.21667	34.89	2.99333	13.6533	34.89
AT2G20630	gene	Chr2:8896912-8899898	-	1	1	1	1	11	1	1	1	1	1	1	0	dMG	19.33	34.8867	21.0933	32.1033	34.8867
AT1G03475	gene	Chr1:869051-871211	-	1	1	1	1	8	1	1	1	1	1	1	1	UM	31.2567	26.6567	34.8333	34.4467	34.8333
AT1G08930	gene	Chr1:2873465-2877270	+	1	1	1	1	35	1	1	1	1	1	1	1	UM	10.4233	34.8333	11.9367	21.5467	34.8333
AT5G41700	gene	Chr5:16675582-16677509	+	1	1	1	1	23	1	1	1	1	1	1	1	UM	11.5467	23.2433	9.98333	34.7767	34.7767
AT4G16370	gene	Chr4:9247302-9250091	-	1	1	1	1	5	1	1	1	1	1	1	1	UM	14.5533	16.7433	21.0033	34.7533	34.7533
AT1G78510	gene	Chr1:29535285-29537417	-	1	6.63e-14	1	1	12	3.04e-34	1	1	1	1	1	4.66e-29	gbM	27.5567	18.9333	34.71	32.11	34.71
AT1G14450	gene	Chr1:4946218-4947576	-	1	1	1	1	2	1	1	1	1	1	1	1	UM	18.1	32.1933	19.4967	34.65	34.65
AT5G35590	gene	Chr5:13765138-13767823	-	2.16e-242	1	1	1	9	1	1	1	2.47e-05	1	1	0	pMG	19.9067	23.8667	22.67	34.6333	34.6333
AT5G54720	gene	Chr5:22232195-22232949	-	1	1	1	1	1	1	1	1	NA	NA	NA	0	dMG	8.81333	25.3733	14.08	34.59	34.59
AT5G13180	gene	Chr5:4196572-4197848	+	1	1	1	1	3	1	1	1	1	1	1	1	UM	20.52	18.6933	23.5267	34.5833	34.5833
AT5G24690	gene	Chr5:8455457-8458751	-	3.14e-19	0.264286	1	1	8	0.0104504	1	1	1	1	1	5.25e-10	pMG	28.6567	27.2233	33.11	34.58	34.58
AT2G34460	gene	Chr2:14529608-14530958	+	1	1	1	1	4	1	1	1	1	1	1	0.809124	UM	27.5733	29.5867	33.8933	34.5133	34.5133
AT4G03520	gene	Chr4:1562359-1564192	-	0	1	1	1	4	1	1	1	1	1	1	1	pMG	23.16	22.1133	24.48	34.4967	34.4967
AT2G27420	gene	Chr2:11726144-11727614	-	1	1	1	1	2	1	1	1	1	1	1	1	UM	21.4767	8.90667	34.4667	19.9533	34.4667
AT4G25370	gene	Chr4:12972708-12974870	+	7.32e-49	1	1	1	6	1	1	1	1	1	1	1	pMG	28.7467	27.1667	34.4467	32.0467	34.4467
AT1G34000	gene	Chr1:12357910-12358966	-	1	1	1	1	2	1	1	1	1	1	1	1	UM	25.4233	21.8567	26.6267	34.4133	34.4133
AT5G44340	gene	Chr5:17859195-17861101	-	1	1	1	1	3	1	1	1	1	1	1	1	UM	25.8333	28.0533	27.09	34.41	34.41
AT2G37760	gene	Chr2:15831854-15833920	+	1	1	1	1	37	1	1	1	1	1	1	1	UM	6.48333	15.8133	8.70667	34.4067	34.4067
AT4G33300	gene	Chr4:16050456-16056526	-	2.66e-109	1.41e-70	1	0	13	1	1	1	0	1.81e-151	0	4.64e-73	Intron-teM	5.44333	29.49	10.2033	34.4033	34.4033
AT3G61870	gene	Chr3:22902638-22904070	+	2.25e-48	1	1	1	5	1	1	1	1	1	1	1	pMG	33.6133	28.1333	32.5467	34.3967	34.3967
AT3G44260	gene	Chr3:15952045-15953084	-	2.61e-202	1	1	1	1	1	1	1	NA	NA	NA	0.0012021	pMG	6.23	34.3933	7.77	14.5267	34.3933
AT1G26770	gene	Chr1:9259605-9261313	+	1	1	1	1	7	1	1	1	1	1	1	1	UM	13.3967	12.93	20.93	34.3833	34.3833
AT5G03460	gene	Chr5:864281-865678	+	1	1	1	1	4	1	1	1	1	1	1	1	UM	12.0933	23.65	12.1533	34.3733	34.3733
AT2G02130	gene	Chr2:539999-540634	+	1	1	1	1	2	1	1	1	1	1	1	2.35e-102	dMG	34.35	31.9367	14.0733	13.1	34.35
AT5G19855	gene	Chr5:6711972-6713636	-	1	1	1	1	5	1	1	1	1	1	1	1	UM	27.5133	29.96	32.9033	34.35	34.35
AT5G61670	gene	Chr5:24783504-24785945	+	1	1	1	1	17	1	1	1	1	1	1	1	UM	18.8067	26.5067	20.6133	34.3267	34.3267
AT3G05900	gene	Chr3:1761205-1763984	-	1	1	1	1	2	1	1	1	1	1	1	1	UM	34.32	17.9233	25.8533	16.08	34.32
AT1G59900	gene	Chr1:22051295-22053885	+	1	1	1	1	7	1	1	1	1	1	1	5.94e-57	dMG	17.6	26.8567	18.0467	34.3133	34.3133
AT2G36835	gene	Chr2:15449603-15451426	-	1	1	1	1	4	1	1	1	0.310276	1	1	0	dMG	26.8133	24.6433	32.3567	34.3133	34.3133
AT3G60820	gene	Chr3:22471769-22473971	-	0.00164313	1	1	1	22	1	1	1	1	1	1	1	pMG	12.89	17.9933	11.3	34.3033	34.3033
AT5G53880	gene	Chr5:21872794-21873303	-	1	1	1	1	1	1	1	1	NA	NA	NA	1	UM	34.2833	25.3333	27.2033	28.37	34.2833
AT1G27730	gene	Chr1:9648141-9649073	-	1	1	1	1	1	1	1	1	NA	NA	NA	1	UM	5.04667	34.2333	4.07	25.3833	34.2333
AT1G15930	gene	Chr1:5471400-5473014	+	1	1	1	1	9	1	1	1	1	1	1	1	UM	20.1067	14.6633	20.57	34.23	34.23
AT5G22000	gene	Chr5:7277183-7280255	+	1.89e-43	1	1	1	27	3.07e-12	1	1	1	1	1	1.46e-14	pMG	11.2633	21.37	14.06	34.2	34.2
AT5G05170	gene	Chr5:1530174-1535414	-	1	1	1	1	15	1	1	1	1	1	1	1	UM	30.14	34.1833	30.93	29.3733	34.1833
AT2G24360	gene	Chr2:10364451-10366902	-	5.04e-153	1	1	1	3	1	1	1	1	1	1	1	pMG	11.9933	25.3533	13.9633	34.18	34.18
AT3G56010	gene	Chr3:20788670-20789924	+	0	1	1	1	2	1	1	1	1	1	1	1	pMG	25.5867	24.7933	29.5267	34.15	34.15
AT5G25265	gene	Chr5:8754553-8756948	-	3.88e-30	1	1	1	8	1	1	1	2.24e-29	1	1	1.17e-15	pMG	10.7367	21.82	14.2933	34.1433	34.1433
AT1G59359	gene	Chr1:21842304-21843745	-	3.48e-205	1	1	1	2	1	1	1	1	1	1	1	pMG	24.6533	20.3267	23.7	34.1233	34.1233
AT4G30220	gene	Chr4:14802950-14804358	-	1	1	1	1	10	1	1	1	1	1	1	1	UM	34.11	27.1233	31.61	31.18	34.11
AT5G42830	gene	Chr5:17176384-17178018	+	0	1	1	1	2	1	1	1	1	1	1	1	pMG	2.16333	22.75	7.69667	34.0967	34.0967
AT3G44720	gene	Chr3:16271652-16273344	+	0	1	1	1	1	1	1	1	NA	NA	NA	0	pMG	10.6633	23.3133	16.7633	34.0533	34.0533
AT2G46280	gene	Chr2:19003426-19005571	-	1	1	1	1	24	1	1	1	1	1	1	1	UM	22.9333	24.1233	24.5733	34.01	34.01
AT2G20990	gene	Chr2:9014552-9018097	+	1	1	1	1	33	1	1	1	1	1	1	1	UM	22.1367	27.0533	25.4433	34	34
AT3G07560	gene	Chr3:2411321-2413475	-	1.78e-127	1	1	1	5	0.00205686	1	1	1	1	1	1	pMG	17.29	29.9567	19.9867	33.9933	33.9933
AT3G57520	gene	Chr3:21288765-21293158	-	1	1	1	1	42	1	1	1	1	1	1	1	UM	25.21	33.9833	17.69	18.2333	33.9833
AT1G21270	gene	Chr1:7444931-7447549	+	1	1	1	1	3	1	1	1	1	1	1	1	UM	5.91667	33.9767	9.20667	30.6467	33.9767
AT1G80380	gene	Chr1:30217116-30220004	+	1	1	1	1	40	1	1	1	1	1	1	1	UM	31.3267	23.8233	33.9767	30.1733	33.9767
AT4G30600	gene	Chr4:14937840-14941018	-	1	1	1	1	8	1	1	1	1	1	1	1	UM	12.67	29.0533	14.5867	33.8767	33.8767
AT5G46250	gene	Chr5:18755311-18758281	+	1	1	1	1	33	1	1	1	1	1	1	1	UM	14.53	32.2067	16.3633	33.8567	33.8567
AT1G68830	gene	Chr1:25872445-25875550	-	1	1.43e-22	1	1	10	2.73e-06	1	1	2.83e-30	1	1	1	gbM	25.0667	31.3467	29.7533	33.8467	33.8467
AT3G46040	gene	Chr3:16914539-16915759	+	1	1	1	1	4	1	1	1	1	1	1	1	UM	31.53	26.09	33.12	33.84	33.84
AT4G38920	gene	Chr4:18147211-18149267	+	1	1	1	1	3	1	1	1	1	1	1	0.626279	UM	18.0033	24.2333	16.6633	33.84	33.84
AT2G41680	gene	Chr2:17376155-17379055	-	1	1	1	1	10	1	1	1	1	1	1	1	UM	33.8133	22.7833	32.9367	33.5167	33.8133
AT4G31300	gene	Chr4:15188748-15191217	+	1	1	1	1	25	1	1	1	1	1	1	1	UM	15.28	23.76	18.6533	33.77	33.77
AT5G14120	gene	Chr5:4555949-4558710	+	1	1	1	1	3	1	1	1	1	1	1	1	UM	33.7667	32.9067	21.87	18.3833	33.7667
AT2G24600	gene	Chr2:10452116-10454524	-	1	1	1	1	16	1	1	1	1	1	1	1	UM	4.20667	33.7633	8.84667	15.4333	33.7633
AT3G11820	gene	Chr3:3729305-3731149	-	1	1	1	1	5	1	1	1	1	1	1	1	UM	9.02333	33.7633	13.8533	27.76	33.7633
AT1G06570	gene	Chr1:2011885-2013545	-	7.83e-17	1	1	1	4	1	1	1	1	1	1	1	pMG	19.2467	22.6133	22.53	33.7	33.7
AT3G54210	gene	Chr3:20067540-20068435	-	1	1	1	1	2	1	1	1	1	1	1	1	UM	29.8633	18.0833	33.6833	28.1667	33.6833
AT1G16080	gene	Chr1:5514317-5516027	+	1	1	1	1	5	1	1	1	0.0424913	1	1	1.07e-76	dMG	30.2067	31.7067	33.6333	27.3833	33.6333
AT5G63570	gene	Chr5:25451875-25453841	+	1	2.29e-20	1	1	3	2.08e-28	1	1	1	1	1	1	gbM	28.6667	19.5467	33.6133	27.8067	33.6133
AT1G19050	gene	Chr1:6577833-6579178	-	1	1	1	1	5	1	1	1	1	1	1	1	UM	15.68	11.88	33.59	11.01	33.59
AT3G51860	gene	Chr3:19239427-19242913	+	1	1	1	1	10	1	1	7.83e-06	1	1	1	0	dMG	0.55	14.8333	2.39333	33.5733	33.5733
AT5G13120	gene	Chr5:4162503-4164794	-	3.43e-221	1	1	1	12	1	1	1	1	1	1	1	pMG	29.0033	22.75	33.5733	29.9733	33.5733
AT3G22845	gene	Chr3:8087307-8088747	+	1	1	1	1	4	1	1	1	1	1	1	1	UM	14.82	22.9933	20.2133	33.5467	33.5467
AT1G32700	gene	Chr1:11827433-11829759	+	0.0773568	1	1	1	7	1	1	1	1	1	1	1	UM	12.6	27.1967	12.7433	33.5167	33.5167
AT4G11175	gene	Chr4:6818087-6819042	+	1	1	1	1	2	1	1	1	1	1	1	1	UM	28.0933	23.2567	33.5067	28.5367	33.5067
AT4G37800	gene	Chr4:17775474-17777397	-	1	1	1	1	4	1	1	1	1	1	1	1	UM	27.76	22.2633	33.5033	20.95	33.5033
AT3G51820	gene	Chr3:19216003-19219057	-	0	1	1	1	14	1	1	1	1	1	1	1	pMG	28.4067	22.83	33.45	28.7533	33.45
AT2G24820	gene	Chr2:10574979-10576938	+	1	1	1	1	3	1	1	1	1	1	1	3.52e-09	dMG	19.5133	23.5567	24.12	33.4467	33.4467
AT5G20020	gene	Chr5:6762724-6764671	+	1	1	1	1	5	1	1	1	1	1	1	1	UM	19.5767	21.7067	22.89	33.4467	33.4467
AT2G21530	gene	Chr2:9219324-9220590	+	6.83e-12	1	1	1	5	1	1	1	1	1	1	1	pMG	28.3067	27.5	33.2833	33.4167	33.4167
AT3G05530	gene	Chr3:1603400-1606231	+	0	1	1	1	10	1	1	1	1	1	1	2.47e-136	pMG	16.26	21.7567	17.6	33.4167	33.4167
AT1G08110	gene	Chr1:2535328-2537931	+	0	1	1	1	32	4.44e-10	1	1	1	1	1	1	pMG	20.5733	32.08	23.5867	33.3933	33.3933
AT2G19830	gene	Chr2:8557729-8559741	-	0	0.012345	1	1	8	6.47e-07	1	1	1	1	1	1.64e-144	pMG	18.3267	26.76	15.86	33.3933	33.3933
AT1G74090	gene	Chr1:27862909-27864193	+	1	1	1	1	1	1	1	1	NA	NA	NA	1	UM	16.5267	33.39	12.6067	26.2733	33.39
AT5G35360	gene	Chr5:13584106-13588496	+	0	0.000976623	1	1	48	2.95e-15	1	1	0.0514723	1	1	0	gbM	32.81	18.7367	33.3867	16.9367	33.3867
AT2G16586	gene	Chr2:7190937-7191938	+	0	5.16e-230	1.32e-07	1	1	5.04e-230	1.34e-07	1	NA	NA	NA	0	Other-teM	29.3367	21.7967	28.1233	33.3433	33.3433
AT3G02830	gene	Chr3:613802-616144	+	1	1	1	1	7	1	1	1	1	1	1	1	UM	19.8767	23.7667	25.3867	33.32	33.32
AT4G27000	gene	Chr4:13554604-13557854	-	0.0206799	1	1	1	7	1	1	1	1	1	1	1	UM	15.0467	23.8667	16.0833	33.3067	33.3067
AT4G00780	gene	Chr4:334732-336344	+	1	1	1	1	6	1	1	1	1	1	1	6.17e-51	dMG	24.5067	33.3033	21.6333	22.59	33.3033
AT3G48420	gene	Chr3:17929647-17931701	+	0	1	1	1	8	1	1	1	1	1	1	1.92e-25	pMG	33.2333	14.1067	33.2933	13.4133	33.2933
AT4G00895	gene	Chr4:381788-382643	+	1	1	1	1	1	1	1	1	NA	NA	NA	0.00220746	dMG	22.3067	24.4933	24.61	33.2533	33.2533
AT5G62680	gene	Chr5:25165137-25167943	-	1	1	1	1	4	1	1	1	1	1	1	1.14e-12	dMG	12.0567	22.2067	13.37	33.2433	33.2433
AT3G46030	gene	Chr3:16913448-16914131	-	1	1	1	1	1	1	1	1	NA	NA	NA	1	UM	24.5933	28.4867	33.24	25.7233	33.24
AT3G47430	gene	Chr3:17480603-17481792	+	1	1	1	1	2	1	1	1	1	1	1	1	UM	28.0533	19.4033	33.2333	23.9733	33.2333
AT5G48380	gene	Chr5:19604089-19607059	-	7.73e-265	1	1	1	3	1	1	1	1	1	1	1	pMG	6.09333	28.2467	10.0033	33.2233	33.2233
AT2G30140	gene	Chr2:12872134-12873820	+	1	1	1	1	4	1	1	1	1	1	1	1	UM	4.78667	19.8767	6.36333	33.2067	33.2067
AT1G57990	gene	Chr1:21441505-21442920	-	1.83e-61	1	1	1	1	1	1	1	NA	NA	NA	1	pMG	11.1133	33.1933	10.1633	15.89	33.1933
AT1G51060	gene	Chr1:18926876-18927646	+	1.37e-18	1	1	1	2	1	1	1	1	1	1	1	pMG	23.4533	23.25	33.12	28.61	33.12
AT2G33850	gene	Chr2:14321062-14322049	-	1	1	1	1	1	1	1	1	NA	NA	NA	1	UM	33.11	17.7933	26.6833	7.89667	33.11
AT1G77370	gene	Chr1:29073843-29074796	+	2.91e-25	1	1	1	4	1	1	1	1	1	1	1	pMG	10.3667	25.8333	11.0567	33.1033	33.1033
AT5G03660	gene	Chr5:937977-940058	+	5.86e-28	1	1	1	8	1	1	1	1	1	1	1	pMG	20.34	31.4133	22.8833	33.0967	33.0967
AT1G74270	gene	Chr1:27928171-27929497	-	1	1	1	1	4	1	1	1	1	1	1	2.7e-07	dMG	21.1767	25.7133	23.77	33.0933	33.0933
AT1G73805	gene	Chr1:27745427-27749178	-	1	1	1	1	7	1	1	1	1	1	1	1	UM	1.82	20.5167	8.94333	33.06	33.06
AT4G24780	gene	Chr4:12770331-12772479	-	1	1	1	1	7	1	1	1	1	1	1	0	dMG	20.2167	21.7233	33.03	32.6733	33.03
AT5G08790	gene	Chr5:2858849-2860262	-	0	1	1	1	3	1	1	1	1	1	1	1	pMG	5.42	33.02	6.91667	28.2967	33.02
AT2G10940	gene	Chr2:4310412-4312103	-	1.57e-86	2.43e-42	3.43e-18	1	3	9.96e-98	2.76e-36	1	1	1	1	0	Other-teM	33.0133	15.08	21.5333	26.4567	33.0133
AT1G08520	gene	Chr1:2696412-2700959	+	1	1	1	1	15	1	1	1	0.0388984	1	1	1	UM	29.61	23.8333	32.99	30.3367	32.99
AT1G65260	gene	Chr1:24236258-24240705	+	1	2.27e-21	1	1	11	3.22e-11	1	1	4.19e-11	1	1	0	gbM	29.7767	30.1067	32.98	28.6067	32.98
AT5G03940	gene	Chr5:1060134-1063319	-	0	1	1	1	14	3.03e-05	1	1	1	1	1	1	pMG	28.76	20.5467	32.9733	29.68	32.9733
AT3G57530	gene	Chr3:21296554-21299591	-	1	1	1	1	8	1	1	1	1	1	1	1	UM	11.1267	32.9367	15.0233	21.6	32.9367
AT3G22960	gene	Chr3:8139235-8141985	+	1.12e-46	1	1	1	6	1	1	1	1	1	1	1	pMG	32.91	22.15	31.28	25.9967	32.91
AT3G46000	gene	Chr3:16907451-16908999	-	1	1	1	1	3	0.815222	1	1	1	1	1	2.58e-203	dMG	20.1067	29.14	20.2667	32.9033	32.9033
AT1G06650	gene	Chr1:2035839-2037366	+	1	1	1	1	6	1	1	1	1	1	1	1	UM	10.47	20.14	13.05	32.8867	32.8867
AT4G16490	gene	Chr4:9293543-9295625	-	1	1	1	1	2	1	1	1	1	1	1	8.92e-09	dMG	23.7567	28.1833	29.7667	32.8867	32.8867
AT4G02580	gene	Chr4:1134467-1137156	+	1	1	1	1	10	1	1	1	1	1	1	1	UM	21.16	28.6367	22.91	32.8767	32.8767
AT4G26080	gene	Chr4:13219961-13222284	-	1	1	1	1	4	1	1	1	1	1	1	1	UM	6.62333	21.4167	11.6033	32.87	32.87
AT1G65800	gene	Chr1:24473121-24476715	+	1	1	1	1	7	1	1	1	1	1	1	5.79e-28	dMG	5.69667	25.2667	9.60333	32.84	32.84
AT2G30440	gene	Chr2:12972877-12975497	+	1	1	1	1	6	1	1	1	1.74e-09	1	1	1.27e-27	dMG	12.5167	30.7067	14.62	32.8367	32.8367
AT4G10120	gene	Chr4:6314787-6319936	+	7.66e-233	0	1	1	30	0	1	1	2.38e-35	1	1	0.126547	gbM	21.2533	27.7567	28.8933	32.8333	32.8333
AT3G11400	gene	Chr3:3578388-3580569	+	1	1	1	1	6	1	1	1	1	1	1	1	UM	24.3033	25.9267	25.1733	32.82	32.82
AT2G15620	gene	Chr2:6810476-6812939	+	2.61e-68	1	1	1	4	1	1	1	1	1	1	0	pMG	25.3833	14.4667	32.8033	22.5933	32.8033
AT1G29850	gene	Chr1:10447754-10449946	+	8.29e-05	1	1	1	21	1	1	1	1	1	1	1	pMG	20.3667	27.35	23.37	32.79	32.79
AT1G11650	gene	Chr1:3914774-3918176	+	1	0.0256314	1	1	12	1	1	1	2.48e-15	1	1	0	dMG	25.4833	23.0367	27.0667	32.7867	32.7867
AT5G37510	gene	Chr5:14897410-14900657	+	0	2.01e-74	1	1	11	1.95e-131	1	1	1.81e-19	1	1	0.742906	gbM	16.39	24.32	17.9667	32.77	32.77
AT4G37300	gene	Chr4:17554641-17555861	+	1	1	1	1	3	1	1	1	1	1	1	1	UM	30.81	24.4367	32.7633	24.9433	32.7633
AT5G17710	gene	Chr5:5839343-5841728	-	1	1	1	1	6	1	1	1	0.000525256	1	1	1	UM	27.4133	19.0033	32.7333	17.3567	32.7333
AT1G54500	gene	Chr1:20356954-20357788	-	0.00489613	1	1	1	1	1	1	1	NA	NA	NA	4.25e-40	pMG	29.6033	23.47	32.73	31.96	32.73
AT1G12840	gene	Chr1:4375515-4378514	+	1	0.0124406	1	1	11	4.27e-08	1	1	1	1	1	1	UM	22.01	28.95	23.41	32.73	32.73
AT3G61260	gene	Chr3:22675238-22676788	-	1	1	1	1	5	1	1	1	1	1	1	3.23e-82	dMG	32.7133	31.6867	21.82	21.3433	32.7133
AT4G34230	gene	Chr4:16386719-16388722	-	1	1	1	1	10	1	1	0.46544	1	1	1	1	UM	5.78667	13.3833	7.09333	32.69	32.69
AT2G47710	gene	Chr2:19554834-19556065	-	1	1	1	1	4	1	1	1	1	1	1	3.28e-05	dMG	17.3867	32.6533	18.0167	24.6467	32.6533
AT4G39040	gene	Chr4:18189012-18190556	-	1	1	1	1	6	1	1	1	1	1	1	1	UM	28.4567	18.21	32.64	22.9733	32.64
AT1G12410	gene	Chr1:4223030-4225124	+	1	1	1	1	9	1	1	1	1	1	1	1	UM	26.95	28.2167	32.6333	27.36	32.6333
AT3G62650	gene	Chr3:23168061-23169187	+	1	1	1	1	3	1	1	1	1	1	1	1	UM	10.97	23.3467	12.18	32.6333	32.6333
AT5G67420	gene	Chr5:26904289-26906026	-	1	1	1	1	2	1	1	1	1	1	1	1	UM	16.23	18.1767	17.39	32.6267	32.6267
AT2G37410	gene	Chr2:15697834-15699275	-	1	1	1	1	5	1	1	1	1	1	1	1	UM	13.9933	21.69	15.4033	32.5767	32.5767
AT1G70290	gene	Chr1:26471078-26474786	-	1	1	1	1	4	1	1	1	1	1	1	1	UM	25.7767	32.5733	19.7833	26.35	32.5733
AT1G74920	gene	Chr1:28139009-28142744	-	1	1	1	1	30	1	1	1	1	1	1	1	UM	17.9333	32.54	18.4733	29.8167	32.54
AT1G16890	gene	Chr1:5776177-5778484	-	2.15e-30	1	1	1	23	1	1	1	1	1	1	1	pMG	11.3333	20.3333	11.5933	32.5267	32.5267
AT5G15350	gene	Chr5:4984959-4986239	-	0	1	1	1	2	1	1	1	1	1	1	1	pMG	32.5067	24.02	0.0633333	0	32.5067
AT2G21160	gene	Chr2:9068318-9070431	+	4.33e-12	1	1	1	15	1	1	1	1	1	1	0.00358964	pMG	19.84	24.9367	24.2233	32.4933	32.4933
AT5G23760	gene	Chr5:8013085-8014228	-	1	1	1	1	3	1	1	1	1	1	1	1	UM	19.5033	20.13	23.8	32.4933	32.4933
AT5G67500	gene	Chr5:26935143-26937483	+	1	1	1	1	13	1	1	1	1	1	1	1	UM	10.6	17.1267	10.8367	32.4733	32.4733
AT4G32410	gene	Chr4:15640620-15646665	-	3.77e-106	2.38e-266	1	1	14	0	1	1	1	1	1	1	gbM	28.4767	32.4633	28.0233	31.28	32.4633
AT3G22060	gene	Chr3:7771016-7772340	+	0.000323033	1	1	1	2	1	1	1	1	1	1	0	pMG	21.08	32.4433	23.0767	28.9067	32.4433
AT3G56710	gene	Chr3:21006750-21007565	-	0	1	1	1	1	1	1	1	NA	NA	NA	1	pMG	1.73	30.0367	5.17	32.4267	32.4267
AT1G12110	gene	Chr1:4105233-4109545	+	1	1	1	1	5	1	1	1	1	1	1	0	dMG	15.93	32.4	15.8367	21.1833	32.4
AT5G16970	gene	Chr5:5576168-5578075	-	1	1	1	1	5	1	1	1	1	1	1	1	UM	17.0167	20.0833	13.06	32.4	32.4
AT3G26070	gene	Chr3:9526714-9528583	+	1	1	1	1	6	1	1	1	1	1	1	1	UM	27.3633	32.3	31.29	32.0933	32.3
AT4G13010	gene	Chr4:7600551-7602729	+	1	1	1	1	4	0.000271012	1	1	1	1	1	1	UM	18.7867	27.82	20.4667	32.2967	32.2967
AT4G19420	gene	Chr4:10587166-10590588	-	0	1	1	1	24	1	1	1	1	1	1	1	pMG	8.02333	17.2267	9.98	32.19	32.19
AT1G27090	gene	Chr1:9403900-9406256	-	1	1	1	1	4	1	1	1	1	1	1	1	UM	17.1067	23.92	17.6867	32.1667	32.1667
AT3G17240	gene	Chr3:5889872-5892252	-	1	1	1	1	7	1	1	1	1	1	1	1	UM	11.8267	21.1433	14.9033	32.0933	32.0933
AT1G01490	gene	Chr1:180059-182358	-	1	1	1	1	7	1	1	1	1	1	1	1	UM	17.8067	26.93	17.1	32.09	32.09
AT4G37870	gene	Chr4:17802694-17806539	-	1	1	1	1	13	1	1	1	1	1	1	1	UM	23.8867	32.07	22.8033	26.3767	32.07
AT1G32640	gene	Chr1:11798810-11800988	-	1	1	1	1	1	1	1	1	NA	NA	NA	1	UM	9.67333	32.0333	7.04667	10.2733	32.0333
AT3G44100	gene	Chr3:15866039-15867310	-	0	1	1	1	4	1	1	1	1	1	1	0	pMG	10.0367	17.0367	12.6433	32.0333	32.0333
AT5G65010	gene	Chr5:25969189-25972575	+	0	1	1	1	26	0.892319	1	1	1	1	1	1	pMG	22.4533	9.77333	32.01	17.0733	32.01
AT5G11170	gene	Chr5:3553117-3556977	+	1	1	1	1	21	1	1	1	9.97e-49	1	1	1	UM	25.83	28.3967	29.2967	31.98	31.98
AT1G06040	gene	Chr1:1828413-1829890	-	1	1	1	1	5	1	1	1	1	1	1	1	UM	20.2567	20.19	20.1833	31.9733	31.9733
AT4G32020	gene	Chr4:15487944-15489450	+	1	1	1	1	1	1	1	1	NA	NA	NA	1	UM	9.58333	21.0767	11.53	31.9233	31.9233
AT5G42080	gene	Chr5:16820284-16824757	-	0	2.6e-29	1	1	45	1.02e-149	1	1	1	1	1	1	gbM	18.72	24.23	20.8567	31.92	31.92
AT2G27680	gene	Chr2:11803811-11806013	-	1	1	1	1	9	1	1	1	4.51e-24	1	1	1	UM	30.1533	23.6867	31.8967	28.14	31.8967
AT5G60800	gene	Chr5:24460783-24462541	-	1	1	1	1	11	1	1	1	1	1	1	1	UM	2.98667	26.3333	7.27	31.8667	31.8667
AT5G10860	gene	Chr5:3428891-3430470	-	1	1	1	1	6	1	1	1	1	1	1	1	UM	14.2667	31.86	12.96	31.8167	31.86
AT4G08920	gene	Chr4:5724103-5727253	+	1.19e-18	6.42e-236	1	1	4	1.49e-203	1	1	9.88e-34	1	1	0	gbM	24.6533	31.32	22.79	31.83	31.83
AT3G09735	gene	Chr3:2986626-2987969	-	6.55e-84	1	1	1	2	1	1	1	1	1	1	1	pMG	19.69	29.62	22.4067	31.82	31.82
AT3G20770	gene	Chr3:7260432-7263352	-	1	7.64e-37	1	1	2	4.14e-67	1	1	1	1	1	1	gbM	14.69	28.78	17.02	31.8	31.8
AT4G23650	gene	Chr4:12324758-12327459	-	1	1	1	1	9	1	1	1	1	1	1	1	UM	18.9533	27.5233	23.03	31.7733	31.7733
AT1G06950	gene	Chr1:2130142-2135665	-	1	3e-111	1	1	15	4.17e-55	1	1	1.86e-98	1	1	1	gbM	28.31	16.3533	31.75	26.2133	31.75
AT1G51680	gene	Chr1:19158752-19161552	-	1	1	1	1	10	1	1	1	1	1	1	1	UM	16.09	13.3267	17.4733	31.7433	31.7433
AT3G09260	gene	Chr3:2840477-2843781	-	1	1	1	1	13	1	1	1	1	1	1	1	UM	31.73	2.09333	22.1367	5.01	31.73
AT5G48485	gene	Chr5:19646232-19646802	-	1	1	1	1	1	1	1	1	NA	NA	NA	1	UM	29.9767	31.7267	26.9433	28.49	31.7267
AT5G37780	gene	Chr5:15004527-15006205	-	0.132053	1	1	1	8	1	1	1	1	1	1	0	dMG	12.3367	21.2867	14.3867	31.71	31.71
AT5G65720	gene	Chr5:26296253-26298072	+	1	1	1	1	3	1	1	1	1	1	1	1	UM	20.5033	21.3833	22.0367	31.7033	31.7033
AT2G23350	gene	Chr2:9943053-9946269	+	1	1	1	1	9	0.77193	1	1	1	1	1	3.49e-92	dMG	18.6433	15.3367	22.3967	31.6767	31.6767
AT5G02290	gene	Chr5:470182-472784	-	1	5.72e-11	1	1	13	3.15e-45	1	1	1	1	1	1	gbM	7.67333	31.66	11.6667	31.2167	31.66
AT5G62700	gene	Chr5:25184397-25186711	+	1	1	1	1	3	1	1	1	1	1	1	1.66e-06	dMG	31.4767	27.0733	30.4167	31.6233	31.6233
AT3G62600	gene	Chr3:23150790-23153510	-	1	1	1	1	10	1	1	1	1	1	1	1	UM	8.63333	22.32	10.58	31.61	31.61
AT1G33810	gene	Chr1:12265033-12266847	+	0	1	1	1	3	1	1	1	1	1	1	1	pMG	28.61	18.66	31.5833	24.3967	31.5833
AT2G17240	gene	Chr2:7498130-7499206	+	0	1	1	1	2	1	1	1	1	1	1	1	pMG	25.5867	18.6867	31.5767	25.8667	31.5767
AT4G24570	gene	Chr4:12686459-12687650	+	1	1	1	1	1	1	1	1	NA	NA	NA	1	UM	5.99333	31.53	6.33667	19.7333	31.53
AT2G38800	gene	Chr2:16216999-16219159	+	1	1	1	1	2	1	1	1	1	1	1	1	UM	15.0167	27.86	16.2233	31.5067	31.5067
AT3G49780	gene	Chr3:18465679-18466376	+	1	1	1	1	2	1	1	1	1	1	1	1	UM	8.00333	8.75	6.53667	31.4567	31.4567
AT1G06400	gene	Chr1:1950844-1952785	-	1	1	1	1	2	1	1	1	1	1	1	0.482731	UM	16.6833	27.3733	17.4967	31.4467	31.4467
AT4G15802	gene	Chr4:8986615-8988452	-	6.03e-14	1	1	1	5	1	1	1	1	1	1	1	pMG	15.83	20.21	19.13	31.4233	31.4233
AT1G80130	gene	Chr1:30140961-30142646	-	1	1	1	1	3	1	1	1	1	1	1	1	UM	3.36333	19.0833	4.42	31.3833	31.3833
AT2G25520	gene	Chr2:10860828-10862357	+	1	1	1	1	1	1	1	1	NA	NA	NA	1	UM	8.05667	17.31	10.07	31.3667	31.3667
AT1G50920	gene	Chr1:18870139-18872930	+	0.0010187	1	1	1	3	1	1	1	1	1	1	3.65e-146	pMG	24.54	23.28	26.4133	31.3533	31.3533
AT3G14690	gene	Chr3:4937317-4939465	+	1	1	1	1	5	1	1	1	1	1	1	1	UM	18.5433	17.2333	21.82	31.3533	31.3533
AT5G25460	gene	Chr5:8863363-8865677	+	5.45e-81	1	1	1	3	1	1	1	1	1	1	1	pMG	31.3233	27.6867	24.36	26.34	31.3233
AT1G72060	gene	Chr1:27118447-27119011	+	2.04e-267	1	1	1	2	1	1	1	1	1	1	1	pMG	3.05	31.27	5.32333	26.69	31.27
AT1G45688	gene	Chr1:17191390-17193158	+	1	1	1	1	5	1	1	1	1	1	1	1.14e-143	dMG	18.89	23.2367	18.5733	31.2433	31.2433
AT5G23900	gene	Chr5:8063985-8065523	-	1	1	1	1	5	1	1	1	1	1	1	3.97e-92	dMG	25.71	24.4433	28.9867	31.2367	31.2367
AT5G36230	gene	Chr5:14273384-14277026	+	0	0.00940768	1	1	8	1.05e-16	1	1	1	1	1	1	gbM	20.2633	21.4633	20.0333	31.2033	31.2033
AT2G29980	gene	Chr2:12781591-12785053	-	1.1e-20	1	1	1	15	1	1	1	1	1	1	2.20239394925698e-315	pMG	19.9633	22.7567	20.0367	31.1833	31.1833
AT1G27770	gene	Chr1:9671638-9676157	-	0	1	1	1	15	1	1	1	1	1	1	1	pMG	6.80667	31.14	11.9067	28.3333	31.14
AT4G13530	gene	Chr4:7866719-7868742	+	1	1	1	1	4	1	1	1	1.53e-19	1	1	1	UM	18.0933	24.1867	19.88	31.1067	31.1067
AT3G51840	gene	Chr3:19225360-19229163	-	1	1.08e-09	1	1	13	5.37e-09	1	1	0.0151883	1	1	1	gbM	19.7433	26.5833	21.0367	31.0833	31.0833
AT1G64850	gene	Chr1:24096435-24097650	-	6.03e-06	1	1	1	4	1	1	1	1	1	1	6.19e-41	pMG	17.0867	23.6867	20.93	31.0767	31.0767
AT2G20610	gene	Chr2:8877960-8880388	-	4.43e-15	1	1	1	13	1	1	1	1	1	1	1	pMG	17.66	31.06	14.18	24.9133	31.06
AT4G20850	gene	Chr4:11160721-11169889	-	1	1.63e-81	1	1	34	5.61e-49	1	1	1.08e-31	1	1	1	gbM	15.99	22.2333	18.91	31.06	31.06
AT5G22650	gene	Chr5:7534017-7536273	+	8.61e-05	1	1	1	18	1	1	1	1	1	1	1	pMG	22.89	20.99	23.7433	31.0567	31.0567
AT5G61210	gene	Chr5:24623299-24625631	+	1	1	1	1	5	1	1	1	1	1	1	1	UM	5.99	22.9433	7.80667	31.0367	31.0367
AT2G29120	gene	Chr2:12511292-12515895	-	1	1	1	1	5	1	1	1	1	1	1	1	UM	1.47333	15.6867	4.01667	31.0033	31.0033
AT5G24735	gene	Chr5:8468331-8469262	-	5.48e-93	1	1	1	2	1	1	1	1	1	1	1	pMG	23.8733	31	26.59	26.8767	31
AT3G10920	gene	Chr3:3417954-3419853	+	1	1	1	1	12	1	1	1	1	1	1	1	UM	23.35	30.3	22.64	30.9933	30.9933
AT5G44650	gene	Chr5:18013149-18015403	+	0	1	1	1	6	1	1	1	1	1	1	1.23e-69	pMG	28.6267	21.59	30.9867	27.3067	30.9867
AT3G52560	gene	Chr3:19494377-19496095	-	3.67e-22	1	1	1	16	1	1	1	1	1	1	1	pMG	23.35	29.2	23.6233	30.9733	30.9733
AT5G53120	gene	Chr5:21534473-21537816	+	0	0.0455531	1	1	68	4.29e-160	1	1	1	1	1	2.35e-112	pMG	2.95	12.34	3.30333	30.9333	30.9333
AT1G10590	gene	Chr1:3502004-3503457	-	1	1	1	1	9	1	1	1	1	1	1	1	UM	14.8933	21.6267	21.3367	30.9	30.9
AT1G02280	gene	Chr1:448463-450426	-	1	4.37e-07	1	1	16	2.38e-51	1	1	1	1	1	1	gbM	26.0867	14.5733	30.8967	17.47	30.8967
AT5G59970	gene	Chr5:24146175-24146726	-	1.59e-05	1	1	1	1	1	1	1	NA	NA	NA	1	pMG	26.4133	15.9267	30.8967	16.8	30.8967
AT2G27020	gene	Chr2:11528348-11530976	-	1	1	1	1	10	1	1	1	1	1	1	1	UM	15.7233	20.03	16.7933	30.8667	30.8667
AT1G19380	gene	Chr1:6698058-6698824	+	1	1	1	1	2	1	1	1	1	1	1	1	UM	7.31333	30.85	9.26667	11.99	30.85
AT2G36580	gene	Chr2:15339122-15343086	+	1	1	1	1	16	1	1	1	1	1	1	1	UM	5.44333	10.8067	6.53	30.8167	30.8167
AT3G52430	gene	Chr3:19431371-19434403	+	1	1	1	1	2	1	1	1	1	1	1	1	UM	1.92667	22.4167	5.43667	30.7633	30.7633
AT3G10850	gene	Chr3:3397549-3399574	-	1	1	1	1	7	1	1	1	1	1	1	1	UM	15.8867	23.9367	17.8933	30.76	30.76
AT5G01800	gene	Chr5:306968-308908	+	1	1	1	1	6	1	1	1	1	1	1	1	UM	10.72	22.35	11.54	30.7433	30.7433
AT5G27700	gene	Chr5:9807302-9808506	-	7.9e-150	1	1	1	4	1	1	1	1	1	1	1.17e-136	pMG	20.56	17.81	20.35	30.73	30.73
AT3G46010	gene	Chr3:16909363-16910820	-	3.09e-41	1	1	1	6	1	1	1	1	1	1	1	pMG	21.0633	29.47	23.5533	30.7133	30.7133
AT4G18700	gene	Chr4:10288798-10290850	-	1	1	1	1	1	1	1	1	NA	NA	NA	4.91e-258	dMG	19.6267	20.4267	18.1	30.7067	30.7067
AT4G13930	gene	Chr4:8047692-8050106	-	1	1	1	1	4	1	1	1	1	1	1	1.07e-20	dMG	28.2367	18.98	30.6767	26.8633	30.6767
AT4G29410	gene	Chr4:14468244-14470167	-	1	1	1	1	8	1	1	1	1	1	1	1	UM	28.8067	23.69	29.5067	30.6733	30.6733
AT4G23570	gene	Chr4:12299823-12302719	+	1	1	1	1	31	1	1	1	1	1	1	5.73e-20	dMG	7.85667	21.5	12.5267	30.6333	30.6333
AT5G21430	gene	Chr5:7222226-7223621	+	4.15e-05	1	1	1	10	1	1	1	1	1	1	1	pMG	29.97	18.09	30.6167	13.94	30.6167
AT3G28930	gene	Chr3:10959686-10960808	-	0	1	1	1	5	1	1	1	1	1	1	2.93e-128	pMG	8.10333	27.4033	13.4867	30.6133	30.6133
AT4G25740	gene	Chr4:13107250-13108827	-	1	1	1	1	10	1	1	1	1	1	1	1	UM	28.6133	21.52	30.6133	28.24	30.6133
AT5G22090	gene	Chr5:7314583-7321683	-	1	1	1	1	4	1	1	1	1	1	1	1	UM	26.6167	30.6033	24.65	22.26	30.6033
AT5G34850	gene	Chr5:13108154-13111631	-	0	2.49e-145	1	1	9	1.44e-53	1	1	2.6e-123	1	1	3.53e-06	gbM	28.9733	24.6433	30.5933	24.8367	30.5933
AT2G21660	gene	Chr2:9265249-9266393	-	1	1	1	1	5	1	1	1	1	1	1	2.46e-11	dMG	17.9467	17.5833	21.7867	30.5633	30.5633
AT4G10300	gene	Chr4:6384462-6386189	+	3.7e-14	1	1	1	2	1	1	1	1	1	1	1.4e-48	pMG	28.28	21.8633	30.5633	21.52	30.5633
AT2G40140	gene	Chr2:16772073-16774657	+	1	1	1	1	4	1	1	1	1	1	1	1	UM	4.77667	30.02	8.60333	30.5533	30.5533
AT4G14540	gene	Chr4:8344616-8345218	+	1	1	1	1	1	1	1	1	NA	NA	NA	1.31e-277	dMG	29.19	25.34	29.2033	30.5267	30.5267
AT3G52930	gene	Chr3:19626748-19629073	-	1	1	1	1	3	1	1	1	1	1	1	1	UM	17.4967	19.64	18.6333	30.5033	30.5033
AT1G32050	gene	Chr1:11528445-11531281	+	0	1	1	1	12	1	1	1	1	1	1	1	pMG	17.5667	23.01	18.7	30.4867	30.4867
AT5G18660	gene	Chr5:6220781-6222228	-	1	1	1	1	1	1	1	1	NA	NA	NA	1	UM	27.9467	17.0967	30.4667	16.4567	30.4667
AT3G05727	gene	Chr3:1693552-1694138	+	0	1	1	1	2	1	1	1	1	1	1	1	pMG	15.8167	30.4367	15.5833	3.01667	30.4367
AT3G07700	gene	Chr3:2459491-2463965	-	1	1.8e-36	1	1	53	5.32e-159	1	1	0.00157665	1	1	1	gbM	14.3367	28.0533	17.7867	30.4367	30.4367
AT4G33510	gene	Chr4:16116447-16118797	+	1	1	1	1	9	1	1	1	1	1	1	1	UM	15.3767	18.73	16.5367	30.4367	30.4367
AT2G36170	gene	Chr2:15172094-15173280	+	1	1	1	1	5	1	1	1	1	1	1	1.95e-103	dMG	27.8133	21.7567	30.4067	28.3	30.4067
AT3G51260	gene	Chr3:19030995-19033064	+	1	1	1	1	7	1	1	1	1	1	1	0.917512	UM	14.5267	22.2333	15.9433	30.3833	30.3833
AT1G09780	gene	Chr1:3165370-3167869	-	1	1	1	1	7	1	1	1	1	1	1	1	UM	14.4667	13.7067	17.7	30.3667	30.3667
AT1G30630	gene	Chr1:10858298-10860261	-	1	1	1	1	7	1	1	1	4.66e-08	1	1	1	UM	17.2733	23.08	18.17	30.35	30.35
AT5G62690	gene	Chr5:25181415-25183729	+	1	1	1	1	3	1	1	1	1	1	1	1	UM	19.66	18.0533	16.0833	30.3333	30.3333
AT1G79340	gene	Chr1:29842771-29844638	+	0	1	1	1	2	1	1	1	1	1	1	0.00288621	pMG	18.51	27.6133	20.61	30.3233	30.3233
AT1G79160	gene	Chr1:29779721-29780773	-	1	1	1	1	2	1	1	1	1	1	1	1	UM	6.28667	16.8033	7.45667	30.32	30.32
AT4G14690	gene	Chr4:8418283-8419263	+	1	1	1	1	3	1	1	1	1	1	1	3.53e-212	dMG	30.3167	10.7067	26.3933	13.67	30.3167
AT3G45210	gene	Chr3:16557273-16557970	-	1.71e-126	1	1	1	1	1	1	1	NA	NA	NA	0	pMG	11.13	12.7767	22.1633	30.2933	30.2933
AT5G55190	gene	Chr5:22392176-22394172	+	1.25e-137	1	1	1	8	1	1	1	1	1	1	0.325408	pMG	20.02	21.3367	19.3633	30.2867	30.2867
AT4G35310	gene	Chr4:16801987-16804995	+	1	1	1	1	8	1	1	1	1	1	1	1	UM	11.37	26.5867	13.1333	30.2567	30.2567
AT5G09600	gene	Chr5:2978942-2980844	+	1	1	1	1	14	1	1	1	1	1	1	1	UM	7.01333	11.8133	7.35	30.2567	30.2567
AT1G54100	gene	Chr1:20195264-20199130	-	0.180252	1	1	1	29	2.3e-10	1	1	1	1	1	0	dMG	5.14	14.4667	4.85	30.1967	30.1967
AT1G72900	gene	Chr1:27432195-27433782	+	1	1	1	1	2	1	1	1	1	1	1	1	UM	2.24	30.1867	4.99	20.2667	30.1867
AT1G78830	gene	Chr1:29636955-29638552	-	1	1	1	1	1	1	1	1	NA	NA	NA	1	UM	15.4733	17.0867	15.26	30.1867	30.1867
AT2G06050	gene	Chr2:2359114-2362302	-	1.67e-121	1	1	1	14	1	1	1	1	1	1	0	pMG	9.54	30.1767	4.56	8.68333	30.1767
AT4G11280	gene	Chr4:6864097-6866116	+	8.73e-213	1	1	1	4	1	1	1	1	1	1	1	pMG	6.01667	30.13	7.54333	23.3567	30.13
AT5G22880	gene	Chr5:7651957-7652622	-	1	1	1	1	1	1	1	1	NA	NA	NA	1	UM	28.6733	15.2533	30.13	14.5467	30.13
AT5G11450	gene	Chr5:3654427-3656555	+	1	1	1	1	11	1	1	1	1	1	1	1	UM	24.62	15.0333	30.1233	18.1967	30.1233
AT2G05840	gene	Chr2:2234092-2236294	+	0	1	1	1	18	1	1	1	3.44e-25	1	1	6.15e-136	pMG	12.21	16.6367	14.1067	30.0633	30.0633
AT1G10500	gene	Chr1:3460000-3461485	-	1	1	1	1	3	1	1	1	1	1	1	2.49e-18	dMG	14.3467	24.6233	17.8633	30.05	30.05
AT1G36370	gene	Chr1:13696042-13698639	-	1.64e-107	1	1	1	4	1	1	1	0.00349031	1	1	0	pMG	30.0367	15.59	23.3167	10.3167	30.0367
AT1G16180	gene	Chr1:5540427-5542902	+	1	1	1	1	14	1	1	1	1	1	1	0.164212	UM	8.55	17.85	8.76333	30.0333	30.0333
AT1G50010	gene	Chr1:18517586-18520000	+	2.48e-07	1	1	1	4	1	1	1	1	1	1	1	pMG	20.5967	20.4433	19.7067	30.03	30.03
AT5G08670	gene	Chr5:2818117-2821176	-	1	1	1	1	9	0.0622731	1	1	1	1	1	1	UM	17.8033	16.9767	15.49	30.0133	30.0133
AT1G20260	gene	Chr1:7016693-7020590	+	1	1	1	1	15	1	1	1	1	1	1	1	UM	19.4367	26.3133	20	30	30
AT5G20090	gene	Chr5:6787002-6788654	-	2.56e-36	1	1	1	15	1	1	1	1	1	1	1	pMG	16.9967	23.9367	18.77	29.99	29.99
AT5G19770	gene	Chr5:6682493-6684579	-	1	1	1	1	5	1	1	1	1	1	1	1.07e-37	dMG	29.9867	27.1533	28.3933	28.3167	29.9867
AT3G50930	gene	Chr3:18929526-18931839	+	0	1	1	1	1	1	1	1	NA	NA	NA	0	pMG	1.04	24.2333	3.48	29.9633	29.9633
AT4G09890	gene	Chr4:6218396-6218927	+	4.91e-268	1	1	1	1	1	1	1	NA	NA	NA	2.93e-281	pMG	23.88	23.7233	19.5633	29.9567	29.9567
AT2G35840	gene	Chr2:15053623-15057426	+	1	1	1	1	28	1	1	1	1	1	1	1	UM	21.9733	29.95	26.4467	27.5267	29.95
AT1G24510	gene	Chr1:8685271-8688247	-	1	1	1	1	17	1	1	1	1.84e-17	1	1	1	UM	23.5367	22.7867	24.92	29.9467	29.9467
AT2G44670	gene	Chr2:18425180-18426060	+	1	1	1	1	2	1	1	1	1	1	1	1	UM	20.08	23.6733	16.7367	29.9433	29.9433
AT1G63980	gene	Chr1:23740516-23743302	+	1	2.11e-14	1	1	20	2.41e-17	1	1	2.85e-14	1	1	1	gbM	27.1767	29.4167	29.9333	29.5833	29.9333
AT1G56110	gene	Chr1:20984389-20986951	-	1	1	1	1	8	1	1	1	1	1	1	1.68e-136	dMG	28.1767	19.5867	27.24	29.93	29.93
AT5G56260	gene	Chr5:22775325-22777304	-	1	1	1	1	2	5.55e-06	1	1	1	1	1	1	UM	9.13	23.5933	13.8633	29.93	29.93
AT5G64400	gene	Chr5:25748840-25750389	+	1	1	1	1	9	1	1	1	1	1	1	1	UM	10.1367	18.91	10.8767	29.9	29.9
AT1G52740	gene	Chr1:19645268-19646482	+	0.00043483	1	1	1	2	1	1	1	1	1	1	1	pMG	28.17	26.3067	29.6133	29.8833	29.8833
AT1G70730	gene	Chr1:26668865-26673166	-	2.52e-06	1	1	1	56	3.48e-11	1	1	1	1	1	1	pMG	19.5033	25.66	22.9433	29.8667	29.8667
AT3G02360	gene	Chr3:481898-484147	+	2.46e-12	1.77e-12	1	1	4	2.58e-71	1	1	1	1	1	1	gbM	12.34	22.7133	13.1133	29.84	29.84
AT2G11778	gene	Chr2:4728072-4728239	+	0	3.18e-105	1.5e-34	9.34e-30	1	3.06e-105	1.53e-34	9.97e-30	NA	NA	NA	1.04e-199	Other-teM	0	29.83	0	0	29.83
AT4G34710	gene	Chr4:16560062-16562969	-	1	1	1	1	3	1	1	1	1	1	1	1	UM	15.7733	26.22	16.5767	29.8133	29.8133
AT3G12390	gene	Chr3:3942257-3943809	+	1	1	1	1	4	1	1	1	1	1	1	1	UM	23.3033	22.2567	24.6533	29.7933	29.7933
AT5G06530	gene	Chr5:1989747-1994912	-	1	1	1	1	30	1	1	1	1	1	1	1	UM	22.4167	15.2733	19.11	29.7867	29.7867
AT1G04420	gene	Chr1:1191608-1193884	+	8e-28	1	1	1	8	1	1	1	1	1	1	0	pMG	24.6333	16.0967	29.76	17.3833	29.76
AT2G38530	gene	Chr2:16128378-16129158	+	1	1	1	1	2	1	1	1	1	1	1	1	UM	5.91667	2.46333	4.77	29.75	29.75
AT3G49470	gene	Chr3:18340976-18342489	+	1.01e-95	1	1	1	4	1	1	1	1	1	1	1	pMG	21.8533	15.9733	22.3567	29.7333	29.7333
ATMG00960	gene	ChrM:256865-257476	-	1	1	1	1	1	1	1	1	NA	NA	NA	1	UM	14.86	23.9	11.8267	29.6933	29.6933
AT1G02820	gene	Chr1:623765-624475	-	1	1	1	1	2	1	1	1	1	1	1	1	UM	15.0233	17.43	27.4767	29.6833	29.6833
AT5G51970	gene	Chr5:21111445-21113403	+	1	9.08e-14	1	1	11	6.18e-48	1	1	1	1	1	6.76e-06	gbM	21.6633	29.4667	22.6367	29.6567	29.6567
AT5G08530	gene	Chr5:2759317-2761875	-	1	0.372909	1	1	3	7.12e-23	1	1	1	1	1	1	UM	17.6733	26.4	18.9033	29.65	29.65
AT4G03260	gene	Chr4:1428171-1431663	+	0.00398582	1.55e-242	1	1	10	0	1	1	1	1	1	1	gbM	12.4267	19.0767	14.4867	29.63	29.63
AT3G46600	gene	Chr3:17157924-17159965	+	3.12e-152	1	1	1	5	1	1	1	1	1	1	5.82e-84	pMG	10.2467	29.5767	13.57	28.0133	29.5767
AT1G14400	gene	Chr1:4927011-4928690	-	1	1	1	1	12	1	1	1	1	1	1	1	UM	15.0433	23.0067	14.31	29.55	29.55
AT1G32130	gene	Chr1:11558861-11561920	-	1	2.44e-76	1	1	22	4.87e-108	1	1	3.7e-40	1	1	0.629217	gbM	11.77	19.7	12.5533	29.55	29.55
AT1G75690	gene	Chr1:28422110-28423285	-	1	1	1	1	5	1	1	1	1	1	1	1.03e-188	dMG	25.32	20.1133	24.4933	29.5433	29.5433
AT3G52730	gene	Chr3:19542931-19544264	-	1	1	1	1	3	1	1	1	1	1	1	1	UM	13.8267	21.75	13.3933	29.5267	29.5267
AT5G42070	gene	Chr5:16818984-16820195	-	2.16e-27	1	1	1	3	1	1	1	1	1	1	1	pMG	22.28	19.3733	29.5233	21.7367	29.5233
AT5G50100	gene	Chr5:20371853-20373441	+	1	1	1	1	8	1	1	1	1	1	1	1	UM	23.2067	25.35	29.51	22.2833	29.51
AT5G19250	gene	Chr5:6471906-6472945	+	1	1	1	1	2	1	1	1	1	1	1	1	UM	6.73667	10.86	8.45333	29.51	29.51
AT1G19150	gene	Chr1:6612749-6613972	+	4.46e-07	1	1	1	3	1	1	1	1	1	1	1.4e-49	pMG	25.96	18.5767	29.5033	17.6233	29.5033
AT3G51800	gene	Chr3:19211027-19213776	-	1	1	1	1	27	1	1	1	1	1	1	1	UM	21.31	16.09	21.5933	29.4833	29.4833
AT5G03040	gene	Chr5:710102-712994	-	1	1	1	1	19	2.2e-08	1	1	1	1	1	1	UM	21.3767	25.17	19.9033	29.47	29.47
AT3G47250	gene	Chr3:17399877-17401731	-	0	1	1	1	5	1	1	1	1	1	1	1	pMG	18.1467	20.98	20.3933	29.45	29.45
AT5G52060	gene	Chr5:21152214-21154244	-	1.88e-245	1	1	1	4	1	1	1	1.1e-07	1	1	1	pMG	24.1267	22.1633	29.45	26.09	29.45
AT3G62400	gene	Chr3:23089641-23090737	+	0.0531348	1	1	1	4	1	1	1	1	1	1	1	UM	22.02	28.56	26.9667	29.44	29.44
AT3G02520	gene	Chr3:526437-528313	-	1.22e-22	1	1	1	5	1	1	1	1	1	1	0	pMG	8.11333	14.91	9.87667	29.4333	29.4333
AT3G01520	gene	Chr3:208439-210137	+	1	1	1	1	4	1	1	1	1	1	1	1	UM	13.68	26.45	12.99	29.4267	29.4267
AT1G60550	gene	Chr1:22305831-22308229	-	3.5e-46	1	1	1	9	1	1	1	0.286143	1	1	1	pMG	26.3533	22.13	29.3933	24.4	29.3933
AT4G16660	gene	Chr4:9376737-9381507	+	4.57e-21	1	1	1	15	1	1	1	1	1	1	1	pMG	8.27	19.41	10.2633	29.38	29.38
AT4G21210	gene	Chr4:11306945-11308742	+	1	1	1	1	7	1	1	1	1	1	1	1	UM	21.6833	26.05	24.7467	29.3767	29.3767
AT4G29040	gene	Chr4:14312303-14314600	+	4.46e-29	1	1	1	6	1	1	1	1	1	1	1	pMG	10.7167	20.7533	12.0533	29.3533	29.3533
AT4G20860	gene	Chr4:11172622-11174467	+	1	1	1	1	1	1	1	1	NA	NA	NA	1	UM	5.38333	18.7533	5.80667	29.3133	29.3133
AT1G07700	gene	Chr1:2379647-2381362	+	1	1	1	1	11	1	1	1	1	1	1	5.48e-78	dMG	12.4333	22.4633	17.6833	29.2967	29.2967
AT5G63530	gene	Chr5:25433154-25435834	+	1	1	1	1	9	1	1	1	1	1	1	1	UM	24.5833	26.4667	27.73	29.2933	29.2933
AT1G63770	gene	Chr1:23657506-23664677	-	1	8.05e-90	1	1	155	0	1	1	9e-255	1	1	1	gbM	14.8267	19.85	16.4967	29.2667	29.2667
AT2G07689	gene	Chr2:3336109-3336753	+	1	1	1	1	1	1	1	1	NA	NA	NA	1	UM	20.0733	28.7567	22.1733	29.2667	29.2667
AT1G43670	gene	Chr1:16468044-16470500	+	6.87e-191	1	1	1	12	1	1	1	2.14e-09	1	1	1	pMG	29.26	26.8967	27.63	24.3533	29.26
AT1G36240	gene	Chr1:13614890-13616233	+	1.05e-282	2.36e-96	0	9.37e-106	5	3.54e-69	5.63e-120	2.68e-24	6.63e-37	1.68e-215	5.08e-81	5.82e-173	Intron-teM	0	3.27667	0	29.2433	29.2433
AT5G63310	gene	Chr5:25371904-25373861	-	1	1	1	1	7	1	1	1	1	1	1	1	UM	26.95	19.4933	29.2133	27.7267	29.2133
AT4G37520	gene	Chr4:17631562-17633249	+	1	1	1	1	8	1	1	1	1	1	1	1	UM	5.57	11.1467	4.99	29.2033	29.2033
AT1G28600	gene	Chr1:10051001-10053117	-	1	1	1	1	9	1	1	1	1	1	1	1	UM	14.07	19.0767	21.7033	29.19	29.19
AT4G28270	gene	Chr4:14007539-14009019	-	1	1	1	1	2	1	1	1	1	1	1	1.88e-25	dMG	7.74	16.26	8	29.1733	29.1733
AT5G14060	gene	Chr5:4535401-4539193	+	1	4.6e-22	1	1	28	1.4e-59	1	1	1	1	1	0	gbM	23.22	26.87	29.1533	26.69	29.1533
AT2G04900	gene	Chr2:1722481-1723831	+	1.51e-33	1	1	1	10	1	1	1	0.013683	1	1	1	pMG	10.81	20.48	14.8833	29.15	29.15
AT1G09970	gene	Chr1:3252240-3255693	+	0	1	1	1	4	1	1	1	1	1	1	1	pMG	9.15	29.1367	10.3267	25.0233	29.1367
AT2G43560	gene	Chr2:18073859-18075498	-	1	1	1	1	7	1	1	1	1	1	1	1	UM	24.4	17.1333	29.0967	13.81	29.0967
AT5G40450	gene	Chr5:16184650-16195651	-	1.64e-199	1	1	1	14	1	1	1	1	1	1	0.811879	pMG	20.75	22.3233	18.2633	29.0667	29.0667
AT3G24190	gene	Chr3:8743253-8747901	+	3.28e-153	1.45e-08	1	1	13	1.32e-14	1	1	1	1	1	5.89e-84	gbM	25.3667	22.7667	25.5233	29.0367	29.0367
AT2G05540	gene	Chr2:2033156-2034217	+	6.84e-121	1	1	5.42e-101	2	1	1	1.66e-137	1	1	1	0	Other-teM	29.03	3.56	25.4833	6.69667	29.03
AT5G51070	gene	Chr5:20764315-20768681	+	1	1	1	1	12	1	1	1	1	1	1	1	UM	7.63667	21.7167	8.29	29.03	29.03
AT5G01650	gene	Chr5:242550-244111	-	1	1	1	1	7	1	1	1	1	1	1	1	UM	17.8567	18.0333	17.1733	29.0233	29.0233
AT5G03380	gene	Chr5:832104-834412	-	1	1	1	1	9	1	1	1	1	1	1	1	UM	14.9467	24.3267	14.0233	28.99	28.99
AT1G73060	gene	Chr1:27478970-27481448	+	1	0.368179	1	1	12	0.00100323	1	1	1	1	1	6.35e-22	dMG	25.8067	20.5167	28.95	22.1367	28.95
AT5G52920	gene	Chr5:21463538-21466880	+	1	1	1	1	12	1	1	1	1	1	1	9.9e-221	dMG	28.9367	17.6533	28.7867	20.7733	28.9367
AT1G61740	gene	Chr1:22798069-22801073	-	1	1	1	1	4	1	1	1	1	1	1	3.23e-50	dMG	18.55	24.32	19.85	28.92	28.92
AT5G45350	gene	Chr5:18381837-18383699	-	1	1	1	1	7	1	1	1	1	1	1	4.47e-118	dMG	15.1867	28.91	15.6033	25.0633	28.91
AT5G16050	gene	Chr5:5243745-5245820	-	1	1	1	1	5	1	1	1	1	1	1	0.297141	UM	15.0433	22.7567	17.8833	28.86	28.86
AT4G14710	gene	Chr4:8424667-8426558	-	5.59e-29	1	1	1	37	2.76e-06	1	1	1	1	1	0.0107998	pMG	9.39667	19.42	11.0967	28.85	28.85
AT3G24430	gene	Chr3:8868583-8872201	-	1.94e-305	2.16e-07	1	1	14	1.35e-11	1	1	1	1	1	1	gbM	18.48	18.52	21.3067	28.8467	28.8467
AT3G61220	gene	Chr3:22662953-22664493	+	0	1	1	1	10	1	1	1	1	1	1	1	pMG	21.3067	19.7367	24.4733	28.8433	28.8433
AT2G02390	gene	Chr2:628899-631114	+	1	1	1	3.53e-80	29	1	1	3.23e-298	1	1	1	0	Other-teM	5.68	19.4767	6.1	28.8067	28.8067
AT5G57785	gene	Chr5:23408896-23409422	-	1	1	1	1	1	1	1	1	NA	NA	NA	1	UM	9.01	7.82667	5.19667	28.8067	28.8067
AT1G65720	gene	Chr1:24440259-24441073	-	1	1	1	1	1	1	1	1	NA	NA	NA	1	UM	7.22333	14.7867	7.51333	28.8	28.8
AT3G24420	gene	Chr3:8862840-8864914	-	1	1	1	1	2	1	1	1	1	1	1	1	UM	28.7833	12.5467	25.9567	4.87333	28.7833
AT1G74710	gene	Chr1:28070295-28074148	+	1	1	1	1	25	1	1	1	1	1	1	1	UM	2.27333	14.9633	4.02333	28.76	28.76
AT3G57290	gene	Chr3:21196550-21199183	-	3.55e-08	1	1	1	8	1	1	1	1	1	1	1	pMG	20.9433	21.3367	23.5833	28.74	28.74
AT2G17390	gene	Chr2:7555630-7558038	+	1.19e-08	0.317267	1	1	9	1	1	1	0.000372075	1	1	3.65e-10	pMG	18.34	25.9633	22.7567	28.7367	28.7367
AT4G39080	gene	Chr4:18209399-18215056	+	1	2.06e-73	1	1	18	3.7e-50	1	1	1.16e-21	1	1	1	gbM	18.3467	23.66	18.6633	28.7133	28.7133
AT1G73650	gene	Chr1:27688123-27690307	-	1	1	1	1	37	1	1	1	1	1	1	1	UM	14.4633	21.46	17.1633	28.71	28.71
AT1G69870	gene	Chr1:26316027-26320220	+	1	1	1	1	4	1	1	1	1	1	1	1	UM	4.06	9.82	5.77333	28.6867	28.6867
AT1G55680	gene	Chr1:20804592-20807940	-	1	1	1	1	10	8.69e-05	1	1	1	1	1	1	UM	13.2233	22.9333	15.0067	28.67	28.67
AT1G08580	gene	Chr1:2715079-2716404	-	1	1	1	1	4	1	1	1	1	1	1	1	UM	23.18	19.7133	24.4467	28.6433	28.6433
AT3G28710	gene	Chr3:10772903-10775727	-	4.18e-115	1	1	1	10	1	1	1	1	1	1	1	pMG	18.4533	24.0133	20.35	28.62	28.62
AT4G25700	gene	Chr4:13093934-13095935	-	1	1	1	1	11	1	1	1	1	1	1	1	UM	24.54	16.89	28.61	19.84	28.61
AT4G31170	gene	Chr4:15153182-15155703	-	1	1	1	1	15	1	1	1	1	1	1	1.68e-41	dMG	10.4067	22.16	13.8133	28.6033	28.6033
AT2G46650	gene	Chr2:19151646-19152600	+	1	1	1	1	3	1	1	1	1	1	1	1	UM	14.6467	28.5933	12.2433	14.46	28.5933
AT1G55330	gene	Chr1:20648465-20648891	-	0.48652	1	1	1	1	1	1	1	NA	NA	NA	1.45e-28	dMG	28.5667	22.5633	19.58	13.7267	28.5667
AT5G56550	gene	Chr5:22895616-22896653	-	1	1	1	1	2	1	1	1	1	1	1	1	UM	28.5633	19.4133	14.1433	18.7	28.5633
AT1G12920	gene	Chr1:4396348-4398193	-	1.93e-27	1	1	1	2	1	1	1	1	1	1	1	pMG	18.5233	19.6467	23.27	28.5567	28.5567
AT1G15340	gene	Chr1:5275677-5277689	-	1	1	1	1	5	1	1	1	1	1	1	1	UM	21.1033	21.1333	21.6433	28.52	28.52
AT3G56050	gene	Chr3:20797955-20801165	-	1	1	1	1	13	1	1	1	1	1	1	1	UM	11.7	21.17	14.08	28.51	28.51
AT1G65845	gene	Chr1:24493174-24493798	-	1	1	1	1	2	1	1	1	1	1	1	2.39e-15	dMG	3.23	11.6367	5.32	28.5033	28.5033
AT4G35260	gene	Chr4:16774195-16776325	-	7.73e-05	1	1	1	4	1	1	1	1	1	1	1	pMG	11.9333	18.9733	13.9567	28.4967	28.4967
AT3G08530	gene	Chr3:2586806-2595572	-	1	5.33e-93	1	1	30	4.58e-89	1	1	7.47e-10	1	1	1	gbM	15.7133	17.78	16.82	28.49	28.49
AT2G13560	gene	Chr2:5649964-5655320	+	1.98e-294	3.08e-196	1	1	19	2.6e-95	1	1	8.71e-105	1	1	0	gbM	13.53	22.6233	15.14	28.4867	28.4867
AT1G12090	gene	Chr1:4089847-4090725	-	1	1	1	1	1	1	1	1	NA	NA	NA	1	UM	15.1133	10.0967	9.98667	28.4533	28.4533
AT3G22910	gene	Chr3:8116335-8119388	-	1	1	1	1	1	1	1	1	NA	NA	NA	1	UM	0.153333	2.52	0.75	28.4533	28.4533
AT3G11410	gene	Chr3:3583883-3585790	-	1.56e-180	1	1	1	4	1	1	1	1	1	1	1	pMG	11.6367	20.9467	14.9433	28.4167	28.4167
AT2G35410	gene	Chr2:14898324-14899750	+	1	1	1	1	4	1	1	1	1	1	1	1	UM	25.4433	20.5133	28.41	21.7933	28.41
AT3G16570	gene	Chr3:5644698-5645414	+	2.58e-07	1	1	1	1	1	1	1	NA	NA	NA	1	pMG	23.7733	26.21	26.1467	28.3733	28.3733
AT5G14970	gene	Chr5:4847278-4848867	+	1	1	1	1	5	1	1	1	1	1	1	1	UM	23.2467	28.37	26.3933	25.4367	28.37
AT5G13770	gene	Chr5:4445423-4447476	+	1	1	1	1	1	1	1	1	NA	NA	NA	9.36e-12	dMG	26.19	23.7733	28.3533	22.39	28.3533
AT4G31340	gene	Chr4:15205480-15209601	+	1	1	1	1	30	1	1	1	1	1	1	1	UM	17.71	21.1433	20.14	28.35	28.35
AT1G64520	gene	Chr1:23956386-23958322	+	1	0.891516	1	1	6	1	1	1	2.62e-07	1	1	1	UM	11.3533	19.24	14.19	28.33	28.33
AT1G67360	gene	Chr1:25236811-25238216	-	1	1	1	1	5	1	1	1	1	1	1	1	UM	6.08667	17.0433	8.27667	28.31	28.31
AT1G31540	gene	Chr1:11288452-11293753	-	1	1	1	1	11	1	1	1	1	1	1	0	dMG	6.22333	21.6633	9.84333	28.3	28.3
AT1G70810	gene	Chr1:26704130-26705236	+	1	1	1	1	3	1	1	1	1	1	1	1	UM	2.22333	12.0667	3.25667	28.2967	28.2967
AT5G10960	gene	Chr5:3464218-3465687	+	8.49e-28	1	1	1	2	1	1	1	1	1	1	1	pMG	18.81	26.49	17.5	28.28	28.28
AT3G23820	gene	Chr3:8603444-8605462	+	1	1	1	1	1	1	1	1	NA	NA	NA	0.319686	UM	26.1967	25.37	26.4567	28.2733	28.2733
AT5G47030	gene	Chr5:19090298-19092314	+	1	1	1	1	2	1	1	1	1	1	1	5.96e-05	dMG	14.79	15.2533	17	28.27	28.27
AT2G44290	gene	Chr2:18305201-18306251	-	1	1	1	1	2	1	1	1	1	1	1	1	UM	2.2	12.59	3.82333	28.2667	28.2667
AT1G77710	gene	Chr1:29206635-29208145	+	1	1	1	1	4	1	1	1	1	1	1	1.87e-264	dMG	15.6967	27.8933	14.8433	28.2367	28.2367
AT3G07480	gene	Chr3:2388952-2389811	+	1	1	1	1	1	1	1	1	NA	NA	NA	1	UM	15.5667	23.63	14.7667	28.2333	28.2333
AT4G04692	pseudogene	Chr4:2375602-2376364	-	4.87e-64	1	1	1	3	1	1	1	1	1	1	1	pMG	27.3367	21.44	28.2333	25.58	28.2333
AT3G18390	gene	Chr3:6313485-6317971	+	0.000474004	1	1	1	8	1	1	1	1.82e-31	1	1	1	pMG	26.14	17.9333	28.2133	21.6933	28.2133
AT5G66760	gene	Chr5:26653658-26657536	+	1	1	1	1	15	1	1	1	1	1	1	1	UM	13.8867	19.19	15.61	28.2133	28.2133
AT4G16143	gene	Chr4:9133937-9137353	-	0.00111391	1	1	1	19	1	1	1	1	1	1	1	pMG	19.6833	23.5433	21.6067	28.1867	28.1867
AT1G28400	gene	Chr1:9972384-9973793	-	1	1	1	1	1	1	1	1	NA	NA	NA	1	UM	11.2733	10.2633	10.0933	28.1833	28.1833
AT5G43470	gene	Chr5:17462547-17467448	-	1	1	1	1	12	1	1	1	1	1	1	1.61e-16	dMG	14.05	23.28	16.1633	28.16	28.16
AT1G09932	gene	Chr1:3230450-3233109	-	1	1	1	1	18	1	1	1	1	1	1	1	UM	0.496667	12.4767	3.57333	28.15	28.15
AT3G43810	gene	Chr3:15664371-15666460	-	0	1	1	1	2	1	1	1	1	1	1	1.64e-39	pMG	21.63	22.9833	24.94	28.15	28.15
AT3G57330	gene	Chr3:21211456-21216375	-	1	1	1	1	7	1	1	1	1	1	1	1	UM	7.78333	22.8167	12.7467	28.1267	28.1267
AT3G04550	gene	Chr3:1225922-1227436	+	1	1	1	1	1	1	1	1	NA	NA	NA	1	UM	22.8	14.64	28.1233	21.79	28.1233
AT3G06510	gene	Chr3:2016330-2019778	+	0.397329	2.88e-24	1	1	19	5.94e-65	1	1	0.00821197	1	1	1	gbM	18.8467	25.4933	22.9367	28.0933	28.0933
AT5G49940	gene	Chr5:20315398-20317401	+	1.2e-259	1	1	1	8	1	1	1	1	1	1	3.1e-12	pMG	19.66	23.55	24.4067	28.0533	28.0533
AT1G51700	gene	Chr1:19174070-19175189	+	0	1	1	1	1	1	1	1	NA	NA	NA	0.0108915	pMG	11.18	23.8	15.0567	28.0333	28.0333
AT3G08590	gene	Chr3:2608471-2611418	-	1	1	1	1	17	1	1	1	1	1	1	1	UM	11.21	17.9033	12.77	28.02	28.02
AT1G65486	gene	Chr1:24349523-24350306	+	1	1	1	1	4	1	1	1	1	1	1	0	dMG	5.40667	28.0167	9.43333	27.44	28.0167
AT5G01590	gene	Chr5:224174-226926	+	1	1	1	1	5	1	1	1	1	1	1	1	UM	24.1467	17.2467	28.0167	25.6733	28.0167
AT4G13850	gene	Chr4:8020951-8022260	+	1	1	1	1	23	1	1	1	1	1	1	1	UM	21.67	19.6733	21.6833	27.9867	27.9867
AT1G30360	gene	Chr1:10715665-10718997	+	1	3.29e-43	1	1	6	3.83e-62	1	1	1	1	1	1	gbM	17.7867	18.0433	16.0767	27.9633	27.9633
AT5G38990	gene	Chr5:15608814-15611598	+	1	1	1	1	1	1	1	1	NA	NA	NA	1	UM	7.72667	21.1033	10.88	27.9467	27.9467
AT1G32080	gene	Chr1:11537342-11539800	-	1.75e-10	1	1	1	8	1	1	1	1	1	1	2.14e-143	pMG	24.9967	18.06	27.9433	22.7433	27.9433
AT2G18328	gene	Chr2:7964393-7964909	+	1.06e-158	0.0148196	1	1	1	0.0142647	1	1	NA	NA	NA	0.366239	pMG	27.93	26.7467	20.7033	14.1433	27.93
AT2G45220	gene	Chr2:18644084-18646447	-	1	1	1	1	2	1	1	1	1	1	1	1	UM	0.163333	12.8233	0.666667	27.9133	27.9133
AT5G42790	gene	Chr5:17159044-17161070	-	8.59e-280	1	1	1	2	1	1	1	1	1	1	1	pMG	14.1733	21.96	18.5833	27.91	27.91
AT1G74670	gene	Chr1:28053286-28054149	+	0	1	1	1	3	1	1	1	1	1	1	1	pMG	14.3533	16.9433	7.06667	27.9033	27.9033
AT1G09560	gene	Chr1:3093839-3094864	+	1	1	1	1	2	1	1	1	1	1	1	4.78e-12	dMG	3.71667	8.07667	4.99	27.89	27.89
AT1G15500	gene	Chr1:5326290-5328874	+	1	1	1	1	5	1	1	1	7.8e-07	1	1	3.62e-26	dMG	25.5367	20.7733	26.6533	27.8867	27.8867
AT3G47295	gene	Chr3:17427950-17428511	+	0.000625945	1	1	1	2	1	1	1	1	1	1	0	pMG	26.8567	15.6067	26.9933	27.8733	27.8733
AT3G03920	gene	Chr3:1008995-1010480	-	1	1	1	1	4	1	1	1	1	1	1	1	UM	27.1633	20.71	25.38	27.8467	27.8467
AT1G79010	gene	Chr1:29724879-29727028	-	0.289782	1	1	1	8	1	1	1	1	1	1	0.439827	UM	20.01	24.6433	23.87	27.8367	27.8367
AT5G58140	gene	Chr5:23524427-23533111	+	1	1	1	1	86	1	1	1	0	1	1	1	UM	20.8267	23.0733	21.4267	27.8133	27.8133
AT1G72770	gene	Chr1:27390022-27393281	+	1	8.17e-14	1	1	15	4.25e-103	1	1	1	1	1	1	gbM	11.31	15.42	13.8367	27.8033	27.8033
AT1G76030	gene	Chr1:28533798-28537194	+	1	1	1	1	13	1	1	1	1	1	1	1	UM	17.6467	18.9667	17.5567	27.7633	27.7633
AT2G41420	gene	Chr2:17266477-17268024	-	1	1	1	1	3	1	1	1	1	1	1	1	UM	11.32	22.68	14.1533	27.7533	27.7533
AT4G25130	gene	Chr4:12898591-12900064	-	1	1	1	1	2	1	1	1	1	1	1	1	UM	19.15	15.2933	17.76	27.65	27.65
AT5G38520	gene	Chr5:15421573-15423431	+	8.02e-48	1	1	1	12	1	1	1	1	1	1	0.00326322	pMG	26.3967	21.9733	27.6333	22.4333	27.6333
AT2G46540	gene	Chr2:19110472-19111769	-	0.0063473	1	1	1	3	1	1	1	1	1	1	1	pMG	18.1733	21.0567	18.4933	27.6333	27.6333
AT5G57930	gene	Chr5:23454604-23456493	+	1	1	1	1	8	1	1	1	1	1	1	0.0124323	UM	17.6767	19.7833	18.23	27.6267	27.6267
AT2G20760	gene	Chr2:8942763-8945244	-	1	1	1	1	3	1	1	1	0.139595	1	1	1	UM	14.0367	20.5133	16.84	27.6167	27.6167
AT3G59920	gene	Chr3:22134999-22138457	+	1	1	1	1	12	0.000820462	1	1	1	1	1	1	UM	13.31	18.2833	13.2733	27.5633	27.5633
AT2G30620	gene	Chr2:13044931-13046663	+	1	1	1	1	6	1	1	1	1	1	1	1	UM	25.8767	19.81	27.5467	18.5033	27.5467
AT3G45980	gene	Chr3:16897287-16898013	-	7.04e-44	1	1	1	1	1	1	1	NA	NA	NA	1	pMG	27.0067	24.8933	27.5367	15.2533	27.5367
AT3G56310	gene	Chr3:20882803-20885915	+	5.93e-11	1	1	1	27	1	1	1	0.750658	1	1	0.00121382	pMG	10.61	19.7167	13.6833	27.5333	27.5333
AT2G44160	gene	Chr2:18262210-18265346	+	1	1	1	1	10	1	1	1	1	1	1	1	UM	26.27	21.6767	27.5233	18.5567	27.5233
AT5G28750	gene	Chr5:10783983-10785722	-	0	1	1	1	2	1	1	1	1	1	1	1.69e-50	pMG	27.5167	17.14	26.6133	26.9533	27.5167
AT1G73390	gene	Chr1:27590810-27595142	-	1	1	1	1	49	1	1	1	1	1	1	1	UM	8.84333	12.18	11.0333	27.51	27.51
AT1G07180	gene	Chr1:2204320-2206934	+	1	1	1	1	8	1	1	1	1	1	1	5.17e-27	dMG	22.1367	26.8467	27.5067	22.7933	27.5067
AT3G17040	gene	Chr3:5809266-5812678	-	1	1	1	1	17	1	1	1	1	1	1	0.00314341	dMG	26.6033	22.4733	27.5067	24.1033	27.5067
AT3G16780	gene	Chr3:5708925-5710579	+	1	1	1	1	5	1	1	1	1	1	1	1	UM	20.4467	17.1733	27.5	22.9867	27.5
AT5G11670	gene	Chr5:3754249-3758242	+	4.83e-44	1	1	1	19	1	1	1	1	1	1	1	pMG	7.08667	27.47	7.34	17.8667	27.47
AT2G16510	gene	Chr2:7159629-7160892	-	0	1	1	1	3	1	1	1	1	1	1	8.9e-118	pMG	17.0067	22.26	17.1733	27.4567	27.4567
AT2G21580	gene	Chr2:9236523-9237811	+	1.05e-62	1	1	1	8	1	1	1	1	1	1	1	pMG	21.0033	19.7433	23.88	27.4367	27.4367
AT3G04870	gene	Chr3:1342608-1346387	+	0	1.09e-37	1	1	27	1.28e-127	1	1	1	1	1	1	gbM	21.2667	22.3167	26.0033	27.4367	27.4367
AT5G15320	gene	Chr5:4977535-4978894	+	1	1	1	1	6	1	1	1	1	1	1	1	UM	20.8067	27.4333	20.8267	16.5267	27.4333
AT5G55070	gene	Chr5:22347211-22350817	+	1	0.96124	1	1	15	1	1	1	0.0695562	1	1	1	UM	9.98	15.3	12.0133	27.4067	27.4067
AT4G12480	gene	Chr4:7406105-7406937	-	1	1	1	1	1	1	1	1	NA	NA	NA	1.69e-203	dMG	0.2	1.28333	0.783333	27.3833	27.3833
AT5G20280	gene	Chr5:6844714-6850154	-	1	1	1	1	13	0.0366762	1	1	1	1	1	0.000371092	dMG	11.2633	20.4433	13.1767	27.3767	27.3767
AT1G68570	gene	Chr1:25746736-25750275	+	1	1	1	1	6	1	1	1	1	1	1	0	dMG	5.34667	5.92	7.51	27.3733	27.3733
AT3G54810	gene	Chr3:20296232-20298691	+	1	1	1	1	6	1	1	1	1	1	1	1	UM	6.44667	14.07	4.81333	27.35	27.35
AT1G29070	gene	Chr1:10149791-10151360	+	1	1	1	1	2	1	1	1	1	1	1	0	dMG	20.6567	13.9233	22.3733	27.3467	27.3467
AT5G07580	gene	Chr5:2399504-2400601	+	1	1	1	1	1	1	1	1	NA	NA	NA	5.87e-28	dMG	12.74	27.3467	18.46	26.7133	27.3467
AT5G67600	gene	Chr5:26959569-26960323	-	1	1	1	1	3	1	1	1	1	1	1	1	UM	17.88	23.2133	21.7433	27.3467	27.3467
AT2G27600	gene	Chr2:11781038-11783992	+	1	1	1	1	8	1	1	1	1	1	1	4.33e-69	dMG	12.85	20.9033	13.39	27.33	27.33
AT2G24420	gene	Chr2:10380026-10383405	+	1	1	1	1	29	1	1	1	2.1e-95	1	1	0.863677	UM	15.45	20.2067	17.33	27.3233	27.3233
AT5G11420	gene	Chr5:3644547-3647295	+	1	1	1	1	3	1	1	1	1	1	1	0.776088	UM	22.4867	26.6067	27.31	25.1433	27.31
AT1G69840	gene	Chr1:26293601-26295849	-	1	1	1	1	41	1	1	1	1	1	1	1	UM	7.14667	27.2867	10.4533	26.7667	27.2867
AT4G26530	gene	Chr4:13391293-13393107	+	1.34e-23	1	1	1	10	1	1	1	1	1	1	1	pMG	23.97	27.2633	22.71	21.42	27.2633
AT5G03290	gene	Chr5:793974-796182	+	3.31e-08	1	1	1	7	1	1	1	1	1	1	1	pMG	13.02	20.78	17.2633	27.26	27.26
AT3G29000	gene	Chr3:11005779-11006414	+	1	1	1	1	1	1	1	1	NA	NA	NA	1	UM	0.656667	27.2533	3.27	18.2967	27.2533
AT5G20920	gene	Chr5:7094718-7097116	-	5.01e-199	1	1	1	30	1	1	1	1	1	1	1	pMG	17.0733	18.79	19.1067	27.2133	27.2133
AT3G14310	gene	Chr3:4771902-4775119	-	1	1	1	1	3	1	1	1	1	1	1	1	UM	19.1367	27.2033	13.8867	18.9333	27.2033
AT5G47200	gene	Chr5:19166902-19169026	+	1	1	1	1	8	1	1	1	1	1	1	1	UM	14.0367	21.9933	16.7133	27.1967	27.1967
AT4G38770	gene	Chr4:18096809-18098565	-	1	1	1	1	2	1	1	1	1	1	1	1	UM	27.1633	12.8433	22.52	11.7667	27.1633
AT1G51805	gene	Chr1:19220977-19225690	-	0	1	1	1	26	1	1	1	1	1	1	5.34e-247	pMG	22.0933	27.1533	23.46	17.0767	27.1533
AT5G65380	gene	Chr5:26122989-26126439	-	1	1	1	1	9	1	1	1	1	1	1	1	UM	16.1733	22.3333	17.15	27.1467	27.1467
AT4G36360	gene	Chr4:17176342-17181261	-	1	1	1	1	36	1	1	1	1.58e-49	1	1	1	UM	25.45	20.6267	27.1067	18.6633	27.1067
AT2G20570	gene	Chr2:8855358-8857756	+	0	1	1	1	13	1	1	1	1	1	1	1	pMG	12.31	21.1433	16.9	27.1	27.1
AT3G27430	gene	Chr3:10152479-10155342	+	2.69e-21	1	1	1	27	0.797049	1	1	1	1	1	2.81e-06	pMG	12.5833	20.14	13.49	27.09	27.09
AT2G22080	gene	Chr2:9386516-9388183	+	6.11e-57	1	1	1	3	1	1	1	1	1	1	1	pMG	15.2767	19.4267	19.5333	27.0733	27.0733
AT5G17300	gene	Chr5:5690227-5692902	-	1	1	1	1	6	0.405532	1	1	1	1	1	4.88e-05	dMG	27.0533	9.98	22.4933	13.4633	27.0533
AT2G16050	gene	Chr2:6980450-6982101	+	5.71e-184	1	1	1	2	1	1	1	1	1	1	2.79e-19	pMG	0.903333	27.0467	1.05	27.0133	27.0467
AT5G08040	gene	Chr5:2577202-2578119	-	2.92e-31	1	1	1	2	1	1	1	1	1	1	1	pMG	17.4767	20.9	21.14	27.0433	27.0433
AT1G54580	gene	Chr1:20389347-20391015	+	1	1	1	1	4	1	1	1	1	1	1	0.000129348	dMG	26.9767	20.87	25.46	20.5033	26.9767
AT1G13260	gene	Chr1:4542168-4543742	+	1	1	1	1	1	1	1	1	NA	NA	NA	1	UM	6.98333	25.2067	7.40667	26.9733	26.9733
AT4G01940	gene	Chr4:841989-843459	-	1	1	1	1	3	1	1	1	1	1	1	1	UM	18.7967	20.87	21.14	26.9367	26.9367
AT4G16950	gene	Chr4:9538798-9544467	-	1	1	0.400441	1	16	1	1	1	0.000767308	7.35e-08	1	1	UM	5.72	20.8333	7.92667	26.9	26.9
AT5G11740	gene	Chr5:3784251-3784792	+	1	1	1	1	1	1	1	1	NA	NA	NA	1	UM	11.27	20.8633	11.32	26.9	26.9
AT1G75630	gene	Chr1:28400544-28402355	+	0	1	1	1	7	1	1	1	1	1	1	1	pMG	14.3	22.2933	16.66	26.8867	26.8867
AT3G10985	gene	Chr3:3442528-3443445	+	1	1	1	1	1	1	1	1	NA	NA	NA	1	UM	7.49333	26.8767	5.08667	22.35	26.8767
AT5G18800	gene	Chr5:6267053-6268638	+	1	1	1	1	6	1	1	1	1	1	1	1	UM	17.5	24.1067	20.44	26.8367	26.8367
AT4G26860	gene	Chr4:13503086-13504780	-	1	1	1	1	14	1	1	1	1	1	1	1	UM	22.14	21.5067	26.8267	21.3033	26.8267
AT3G19170	gene	Chr3:6625421-6632033	-	1	9.14e-09	1	1	38	0.251465	1	1	2.75e-39	1	1	2.54e-09	gbM	26.14	18.18	26.7833	26	26.7833
AT5G47910	gene	Chr5:19397443-19402061	+	1	1	1	1	8	1	1	1	1	1	1	1	UM	5.77	26.7667	8.37333	21.5733	26.7667
AT1G15290	gene	Chr1:5257046-5264942	-	1	1	1	1	21	1	1	1	1	1	1	1	UM	25.98	19.2633	26.74	24.11	26.74
AT4G34290	gene	Chr4:16410832-16412385	+	5.13e-130	1	1	1	2	1	1	1	1	1	1	1	pMG	25.0667	14.8367	24.47	26.7367	26.7367
AT1G66725	gene	Chr1:24883931-24884559	+	1	1	1	1	1	1	1	1	NA	NA	NA	0	dMG	14.2033	22.7533	19.3767	26.7033	26.7033
AT5G46730	gene	Chr5:18964012-18965068	+	1	1	1	1	3	1	1	1	1	1	1	2.04e-05	dMG	8.73	5.57	14.7633	26.7	26.7
AT5G48760	gene	Chr5:19771138-19772738	-	1	1	1	1	9	1	1	1	1	1	1	1	UM	23.82	20.4633	26.6867	25.51	26.6867
AT5G65360	gene	Chr5:26119859-26120581	-	1	1	1	1	1	1	1	1	NA	NA	NA	1	UM	24.9867	20.6067	26.6733	26.1967	26.6733
AT1G51500	gene	Chr1:19097797-19101080	-	1	1	1	1	8	1	1	1	1	1	1	1	UM	19.9967	17.7967	26.6667	19.5733	26.6667
AT5G52780	gene	Chr5:21390873-21391474	-	1.28e-35	1	1	1	1	1	1	1	NA	NA	NA	1	pMG	22.3567	21.7533	26.6533	22.2567	26.6533
AT4G08390	gene	Chr4:5314905-5317456	+	0	1.37e-05	1	1	43	1	1	1	6.04e-281	1	1	3.35e-149	gbM	17.29	16.14	19.5833	26.65	26.65
AT4G29950	gene	Chr4:14657045-14660573	+	1	1.13e-32	1	1	10	5.33e-70	1	1	1	1	1	1	gbM	10.6933	19.1	12.3467	26.6467	26.6467
AT4G22310	gene	Chr4:11791321-11792876	+	1	1	1	1	5	1	1	1	1	1	1	1	UM	13.0867	20.6033	14.0467	26.6433	26.6433
AT3G52850	gene	Chr3:19587821-19591947	+	1	1	1	1	12	1	1	1	1	1	1	1	UM	10.42	18.94	11.2367	26.63	26.63
AT5G41685	gene	Chr5:16669149-16669723	-	1	1	1	1	1	1	1	1	NA	NA	NA	1.13e-89	dMG	11.02	16.1667	12.02	26.6167	26.6167
AT5G57330	gene	Chr5:23218214-23221089	+	4.78e-06	3.21e-17	1	1	9	4.09e-54	1	1	1	1	1	1	gbM	12.8667	19.4033	13.39	26.59	26.59
AT5G40890	gene	Chr5:16381314-16385319	-	1	1	1	1	11	1	1	1	1	1	1	1	UM	17.26	13.2667	19.91	26.5867	26.5867
AT3G48870	gene	Chr3:18122197-18126742	-	1.51e-37	0	1	1	20	0	1	1	7.76e-59	1	1	2.8e-52	gbM	24.4	15.1933	26.5667	20.64	26.5667
AT3G13870	gene	Chr3:4565412-4571260	-	4.21e-07	7.04e-128	1	1	46	3.15e-290	1	1	2.11e-18	1	1	6.96e-07	gbM	10.97	15.7267	12.9433	26.5633	26.5633
AT4G14800	gene	Chr4:8500266-8502240	+	1.46e-22	1	1	1	7	1	1	1	1	1	1	0	pMG	10.4467	17.8	12.29	26.5467	26.5467
AT2G03440	gene	Chr2:1039205-1040118	-	1	1	1	1	1	1	1	1	NA	NA	NA	0	dMG	20.6967	26.5367	20.4233	25.2567	26.5367
AT5G05690	gene	Chr5:1702688-1706787	-	1	1	1	1	25	1	1	1	1	1	1	1.51e-40	dMG	12.9667	26.51	12.35	15.96	26.51
AT3G45780	gene	Chr3:16816866-16824210	+	1	1	1	1	41	1	1	1	1	1	0.03685	1	UM	19.0533	23.87	18.78	26.4633	26.4633
AT1G74880	gene	Chr1:28129858-28131077	-	1	1	1	1	6	1	1	1	1	1	1	1	UM	24.12	21.0067	26.4567	24.2033	26.4567
AT3G57240	gene	Chr3:21181742-21183075	-	1	1	1	1	2	1	1	1	1	1	1	1	UM	0.143333	8.17	0.33	26.4467	26.4467
AT3G14280	gene	Chr3:4761432-4762395	-	1	1	1	1	3	1	1	1	1	1	1	3.21e-42	dMG	0.553333	9.20333	1.09667	26.4333	26.4333
AT1G73260	gene	Chr1:27547274-27548190	-	1	1	1	1	1	1	1	1	NA	NA	NA	1	UM	0.22	13.9467	0.526667	26.43	26.43
AT5G66210	gene	Chr5:26456285-26459631	-	1	1	1	1	49	1	1	1	1	1	1	1	UM	5.51333	26.4233	8.61	14.7067	26.4233
AT5G22440	gene	Chr5:7435076-7436686	-	1.64e-45	1	1	1	11	1	1	1	1	1	1	1	pMG	22.72	16.2233	26.3867	18.4867	26.3867
AT2G03750	gene	Chr2:1147807-1149061	-	1	1	1	1	1	1	1	1	NA	NA	NA	1	UM	22.0567	26.3533	19.3067	24.6167	26.3533
AT3G13580	gene	Chr3:4433047-4435305	+	0.000377308	1	1	1	20	0.00755218	1	1	1	1	1	1	pMG	19.0467	20.3267	18.64	26.3467	26.3467
AT1G17050	gene	Chr1:5829080-5831343	+	1	1	1	1	6	1	1	1	6.69e-08	1	1	1	UM	17.65	18.92	26.3367	24.0267	26.3367
AT5G62190	gene	Chr5:24980268-24983973	-	1	1	1	1	13	1	1	1	1	1	1	1	UM	21.5433	21.6367	24.23	26.3167	26.3167
AT2G24180	gene	Chr2:10281847-10283735	+	1	1	1	1	2	1	1	1	1	1	1	1	UM	4.98667	12.5467	6.34333	26.3033	26.3033
AT5G17050	gene	Chr5:5607788-5609492	-	8.6e-16	1	1	1	2	1	1	1	1	1	1	1	pMG	21.7867	8.96333	26.2667	16.19	26.2667
AT3G03990	gene	Chr3:1033768-1034906	+	1	1	1	1	1	1	1	1	NA	NA	NA	1	UM	11.7767	14.66	12.7333	26.2633	26.2633
AT5G06360	gene	Chr5:1944768-1946743	+	1.59e-08	1	1	1	9	1	1	1	1	1	1	2.51e-61	pMG	22.4633	19.4633	22.8467	26.2567	26.2567
AT1G73030	gene	Chr1:27473826-27475122	+	1	1	1	1	2	1	1	1	1	1	1	1	UM	9.92	24.4433	12.1433	26.2533	26.2533
AT5G07470	gene	Chr5:2362570-2364374	-	1	1	1	1	2	1	1	1	1	1	1	1	UM	9.99333	22.46	12.29	26.2367	26.2367
AT3G29360	gene	Chr3:11267091-11269229	-	5e-118	0.000986534	1	1	4	3.09e-39	1	1	1	1	1	5.69e-213	gbM	12.2733	25.0333	15.3567	26.23	26.23
AT1G60000	gene	Chr1:22093569-22094626	-	1	1	1	1	4	1	1	1	1	1	1	1	UM	18.29	15.56	21.6267	26.2167	26.2167
AT5G18310	gene	Chr5:6061699-6063148	+	1	1	1	1	9	1	1	1	1	1	1	1	UM	4.50667	19.43	6.42333	26.1933	26.1933
AT1G70370	gene	Chr1:26512681-26515188	-	1	1	1	1	5	1	1	1	1	1	1	0	dMG	23.75	22.78	26.1833	23.7	26.1833
AT1G30400	gene	Chr1:10727638-10738055	+	1	4.7e-11	1	1	55	1.76e-16	1	1	1.5e-16	1	1	1	gbM	11.52	16.63	14.4033	26.16	26.16
AT2G21385	gene	Chr2:9149639-9151913	+	0.47383	1	1	1	42	1	1	1	1	1	1	1.11e-39	dMG	24.91	13.16	26.15	14.9367	26.15
AT5G54760	gene	Chr5:22243800-22245770	+	6.55e-11	1	1	1	15	4.38e-06	1	1	1	1	1	1	pMG	7.74333	15.0633	7.38667	26.1467	26.1467
AT3G26710	gene	Chr3:9813371-9814750	+	1	1	1	1	4	1	1	1	1	1	1	7.33e-230	dMG	19.9967	12.2833	26.1133	17.35	26.1133
AT1G19670	gene	Chr1:6803611-6805044	-	1	1	1	1	2	1	1	1	1	1	1	1	UM	11.0333	26.11	9.89333	8.6	26.11
AT1G24020	gene	Chr1:8500400-8502065	-	1.3e-23	1	1	1	5	1	1	1	1	1	1	1	pMG	23.2533	23.1333	26.1	9.57	26.1
AT1G29470	gene	Chr1:10310245-10314048	-	0	5.63e-45	1	1	18	1.75e-168	1	1	1	1	1	1	gbM	23.8433	26.09	25.2567	21.4933	26.09
AT1G04820	gene	Chr1:1356191-1358386	-	1	1	1	1	3	1	1	1	1	1	1	1	UM	17.4933	17.3933	14.8467	26.0733	26.0733
AT5G23540	gene	Chr5:7937669-7939575	+	1	1	1	1	12	1	1	1	1	1	1	1	UM	8.97	13.5233	10.6967	26.07	26.07
AT3G45730	gene	Chr3:16789980-16790582	+	7.52e-05	1	1	1	1	1	1	1	NA	NA	NA	1	pMG	4.94667	19.47	5.5	26.0633	26.0633
AT4G37980	gene	Chr4:17852441-17854500	+	1	1	1	1	7	1	1	1	1	1	1	1	UM	20.04	18.75	24.9267	26.0533	26.0533
AT4G14030	gene	Chr4:8097918-8100260	-	1	1	1	1	15	1	1	1	1	1	1	1	UM	26.0467	19.0633	23.1467	16.3667	26.0467
AT1G80600	gene	Chr1:30298499-30300553	-	1	1	1	1	3	0.337719	1	1	1	1	1	1	UM	16.77	20.8667	19.07	26.0433	26.0433
AT2G19760	gene	Chr2:8516787-8518167	-	1	1	1	1	3	1	1	1	1	1	1	1	UM	21.2933	24.6933	25.0533	26.0433	26.0433
AT3G21200	gene	Chr3:7436026-7438011	+	1	1	1	1	5	1	1	1	1	1	1	1	UM	22.1933	15.29	26.0367	20.9667	26.0367
AT4G14870	gene	Chr4:8517192-8517902	+	2.44e-11	1	1	1	1	1	1	1	NA	NA	NA	1.44e-14	pMG	23.2233	14.0833	26.0267	14.3033	26.0267
AT5G46800	gene	Chr5:18988631-18990772	-	1	1	1	1	3	1	1	1	1	1	1	3.22e-58	dMG	21.1067	24.3	26.0233	21.9967	26.0233
AT2G36990	gene	Chr2:15537258-15540139	-	1	7.24e-94	1	1	9	1.25e-98	1	1	0.000589026	1	1	1	gbM	22.42	15.23	26.02	22.1167	26.02
AT5G54710	gene	Chr5:22227574-22230500	-	0	1	1	1	4	1	1	1	1	1	1	1	pMG	5.26	18.95	9.47333	26.0133	26.0133
AT3G51670	gene	Chr3:19168850-19171150	+	1	1	1	1	4	1	1	1	1	1	1	1	UM	9.79667	12.3633	10.19	26.0033	26.0033
AT4G34150	gene	Chr4:16354946-16357293	+	1	1	1	1	7	1	1	1	1	1	1	1	UM	7.98333	23.3	11.2	26.0033	26.0033
AT4G19210	gene	Chr4:10501200-10505217	+	1	1.1e-18	1	1	13	1.16e-79	1	1	1	1	1	0.000162187	gbM	17.39	21.54	19.83	25.9867	25.9867
AT2G37110	gene	Chr2:15592552-15594014	+	1	1	1	1	3	1	1	1	1	1	1	0	dMG	6.64333	19.37	8.37333	25.96	25.96
AT5G51550	gene	Chr5:20939494-20940895	-	1	1	1	1	1	1	1	1	NA	NA	NA	1	UM	25.96	15.5767	9.16667	11.0267	25.96
AT2G34070	gene	Chr2:14387421-14390230	-	1	1	1	1	5	1	1	1	1	1	1	1	UM	9.17	7.75	10.4667	25.9533	25.9533
AT1G61890	gene	Chr1:22867770-22871280	-	0	1	1	1	7	1	1	1	1	1	1	1	pMG	6.32	25.9467	5.32667	8.65333	25.9467
AT5G09620	gene	Chr5:2983449-2985435	-	6.38e-11	1	1	1	1	1	1	1	NA	NA	NA	1	pMG	7.83333	15.02	9.92333	25.9433	25.9433
AT3G03250	gene	Chr3:749390-754159	-	1	1	1	1	19	0.00509387	1	1	1	1	1	1	UM	10.0867	15.56	11.04	25.9067	25.9067
AT1G11260	gene	Chr1:3777328-3780337	+	1	1	1	1	4	1	1	1	1	1	1	0	dMG	25.9	19.1533	13.4067	8.87667	25.9
AT2G37130	gene	Chr2:15597921-15600077	-	1	1	1	1	9	1	1	1	1	1	1	0	dMG	1.7	5.40333	2.29333	25.8967	25.8967
AT5G49740	gene	Chr5:20205342-20208730	-	0	1	1	1	9	1	1	1	1	1	1	1	pMG	13.5667	25.8567	14.66	25.4633	25.8567
AT3G09980	gene	Chr3:3069231-3071429	+	1	1	1	1	4	1	1	1	1	1	1	1	UM	19.78	22.1233	16.3467	25.84	25.84
AT2G36460	gene	Chr2:15296701-15298514	-	1	1	1	1	5	1	1	1	1	1	1	1	UM	8.22667	16.2233	8.28667	25.8133	25.8133
AT3G15660	gene	Chr3:5307944-5309581	-	1	1	1	1	13	1	1	1	1	1	1	1	UM	13.93	19.2267	12.48	25.7833	25.7833
AT2G30110	gene	Chr2:12852372-12857617	-	1.41e-38	1.04e-96	1	1	7	4.19e-154	1	1	1	1	1	1.23e-44	gbM	13.32	18.6567	14.5833	25.7733	25.7733
AT5G09510	gene	Chr5:2955113-2956673	-	0	1	1	1	7	1	1	1	1	1	1	1	pMG	19.88	16.55	19.0533	25.7567	25.7567
AT1G62390	gene	Chr1:23084293-23087127	-	1	2.01e-164	1	1	1	1.94e-164	1	1	NA	NA	NA	1	gbM	23.4833	17.18	25.7467	20.72	25.7467
AT1G61660	gene	Chr1:22753715-22756300	-	1	1	1	1	30	1	1	1	1	1	1	1	UM	10.4533	11.7433	12.22	25.7433	25.7433
AT2G45740	gene	Chr2:18839586-18841403	+	1	1	1	1	23	1	1	1	1	1	1	1	UM	16.2833	21.87	19.81	25.74	25.74
AT4G17830	gene	Chr4:9915813-9918243	+	0	1	1	1	18	1	1	1	1	1	1	3.04e-09	pMG	5.92333	15.4433	7.82667	25.7333	25.7333
AT1G04850	gene	Chr1:1365118-1368844	-	3.53e-11	8.12e-36	1	1	12	1.8e-30	1	1	7.63e-10	1	1	1	gbM	12.9267	18.65	14.0733	25.7167	25.7167
AT3G03470	gene	Chr3:824552-826437	-	0	1	1	1	2	1	1	1	1	1	1	1	pMG	1.39	12.15	4.06333	25.6967	25.6967
AT4G33640	gene	Chr4:16159548-16160327	-	1	1	1	1	2	1	1	1	1	1	1	6.16e-32	dMG	12.0833	18.5867	16.2233	25.69	25.69
AT3G25780	gene	Chr3:9409290-9410567	+	1	1	1	1	2	1	1	1	1	1	1	1	UM	1.92667	25.6867	1.46667	11.66	25.6867
AT2G19750	gene	Chr2:8514954-8516138	+	1	1	1	1	3	1	1	1	1	1	1	1	UM	19.9	17.3533	20.2133	25.66	25.66
AT5G64570	gene	Chr5:25810115-25813335	-	1	1	1	1	5	1	1	1	1	1	1	1	UM	12.0367	13.3333	10.5467	25.6533	25.6533
AT1G78870	gene	Chr1:29650454-29652593	+	1	1	1	1	23	1	1	1	1	1	1	8.52e-22	dMG	10.45	14.23	10.7533	25.63	25.63
AT2G02760	gene	Chr2:773684-775371	+	1.81e-20	1	1	1	6	1	1	1	2.2e-05	1	1	1	pMG	10.9867	21.1167	12.0133	25.6167	25.6167
AT3G12965	gene	Chr3:4136961-4137674	-	1	1	1	1	2	1	1	1	1	1	1	1	UM	17.65	18.26	17.4567	25.6167	25.6167
AT1G22280	gene	Chr1:7873867-7875878	+	1	1	1	1	17	1	1	1	1	1	1	1	UM	10.45	25.6133	12.9	23.8533	25.6133
AT5G44572	gene	Chr5:17968152-17969563	+	1	1	1	1	3	1	1	1	1	1	1	3.23e-53	dMG	1.97667	3.31333	3.71333	25.6033	25.6033
AT3G04640	gene	Chr3:1260906-1261683	-	1	1	1	1	5	1	1	1	1	1	1	1	UM	4.44667	25.5867	4.99	14.3633	25.5867
AT1G76650	gene	Chr1:28766750-28768138	-	1	1	1	1	5	1	1	1	1	1	1	1	UM	1.4	25.5767	1.69	7.22	25.5767
AT1G11750	gene	Chr1:3967476-3969877	+	1	0.970765	1	1	19	1	1	1	0.00144756	1	1	1	UM	25.5567	18.66	24.4267	19.7133	25.5567
AT1G76010	gene	Chr1:28528077-28530790	-	1	1	1	1	9	1	1	1	1	1	1	0	dMG	23.4767	18.56	25.5567	24.0333	25.5567
AT5G45490	gene	Chr5:18429047-18432397	+	1.46e-73	1	1	1	3	1	1	1	1	1	1	1	pMG	10.02	18.7267	15.04	25.5433	25.5433
AT4G36210	gene	Chr4:17130246-17134656	+	1	1	1	1	41	1	1	1	1	1	1	1	UM	7.90667	18.0733	8.96667	25.54	25.54
AT3G43520	gene	Chr3:15406023-15407908	+	1	1	1	1	3	1	1	1	1	1	1	0	dMG	13.6467	18.69	16.2133	25.5367	25.5367
AT3G16470	gene	Chr3:5595929-5599224	-	1	1	1	1	15	1	1	1	1	1	1	1	UM	20.6367	25.53	9.65667	6.01	25.53
AT3G13062	gene	Chr3:4184569-4187453	+	1.84e-26	1	1	1	19	1	1	1	1	1	1	1	pMG	11.4267	23.1367	13.56	25.52	25.52
AT2G33430	gene	Chr2:14162667-14165042	+	1	1	1	1	4	1	1	1	1.98e-14	1	1	2.75e-18	dMG	25.0867	15.83	25.51	20.4233	25.51
AT1G29150	gene	Chr1:10180518-10182703	+	1	2.87e-62	1	1	2	1.28e-129	1	1	1	1	1	1	gbM	9.52	16.4167	11.1033	25.5033	25.5033
AT2G23320	gene	Chr2:9924933-9926372	+	0	1	1	1	6	1	1	1	1	1	1	1	pMG	7.84333	25.4667	10.0667	24.6533	25.4667
AT5G23820	gene	Chr5:8031268-8033020	+	1	1	1	1	4	1	1	1	1	1	1	1	UM	25.4567	9.59	15.26	9.79667	25.4567
AT2G29400	gene	Chr2:12613081-12615399	-	0.736639	1	1	1	4	1	1	1	1	1	1	0.795455	UM	10.8867	21.5267	12.8267	25.4433	25.4433
AT4G22690	gene	Chr4:11929359-11931693	+	1	1	1	1	1	1	1	1	NA	NA	NA	3.71e-89	dMG	6.73333	25.44	7.90667	16.6833	25.44
AT4G21860	gene	Chr4:11600005-11601577	-	1	1	1	1	10	1	1	1	1	1	1	1	UM	21.5967	18.5433	20.8367	25.42	25.42
AT5G08650	gene	Chr5:2806323-2813264	-	1	3.49e-195	1	1	22	3.32e-93	1	1	6.91e-105	1	1	1	gbM	21.7133	17.8567	25.4167	18.5367	25.4167
AT5G24890	gene	Chr5:8558191-8559406	-	4.15e-83	1	1	1	2	1	1	1	1	1	1	1	pMG	22.8667	25.4133	22.3867	23.08	25.4133
AT4G37510	gene	Chr4:17626104-17628947	-	1	2.79e-06	1	1	5	0.0039504	1	1	2.92e-09	1	1	0	gbM	20.0967	18.8667	20.16	25.4033	25.4033
AT4G23400	gene	Chr4:12220743-12222371	+	1	1	1	1	4	1	1	1	1	1	1	1	UM	25.38	22.03	24.02	16.0167	25.38
AT3G11130	gene	Chr3:3482149-3491908	-	1	3.79e-136	1	1	30	2.96e-180	1	1	1	1	1	1	gbM	16.4867	19.2033	17.63	25.3667	25.3667
[truncated: 27,701 more rows]
