# Supplementary material for: DNA methylation-free Arabidopsis reveals crucial roles of DNA methylation in regulating gene expression and development
Source: Nat Commun. 2022 Mar 14;13:1335. doi: 10.1038/s41467-022-28940-2 (PMC8921224; doi:10.1038/s41467-022-28940-2)
Supplement: Supplementary file 8 — Source Data [file 41467_2022_28940_MOESM8_ESM.xlsx]

## Sheet: Fig. 2
Fig. 2f						Fig. 2h
	Unchanged	up	down				gbM	teM	pM	dM	UM
gbM_ddcc	0.997401	0.0023101	0.000288767			Background	0.19314	0.016286	0.210429	0.132013	0.448132
teM_ddcc	0.84589	0.140411	0.0136986			ddcc_up	0.034783	0.178261	0.252174	0.143478	0.391304
pM_ddcc	0.978532	0.0153724	0.00609595			met1-9_up	0.072893	0.074032	0.226082	0.14123	0.485763
dM_ddcc	0.980989	0.0139417	0.00506971			mddcc_up	0.087989	0.073471	0.220853	0.142543	0.475143
UM_ddcc	0.983821	0.011201	0.00497822
						ddcc_down	0.0125	0.05	0.2875	0.15	0.5
gbM_met1-9	0.933295	0.0369622	0.02974			met1-9_down	0.128429	0.022444	0.239401	0.149626	0.4601
teM_met1-9	0.493151	0.445205	0.06164			mddcc_down	0.107167	0.017065	0.237543	0.152218	0.486007
pM_met1-9	0.843891	0.105221	0.05089
dM_met1-9	0.844529	0.104774	0.0507
UM_met1-9	0.847915	0.106161	0.04592
gbM_mddcc	0.89691	0.0577534	0.0453364
teM_mddcc	0.342466	0.571918	0.0856164
pM_mddcc	0.774715	0.133051	0.0922343
dM_mddcc	0.768906	0.136882	0.0942121
UM_mddcc	0.776976	0.134412	0.0886123
Simulation for DEGs	Unchanged	up	down
gbM_ddcc	0.984407	0.011551	0.004043
teM_ddcc	0.976027	0.020548	0.003425
pM_ddcc	0.980917	0.013782	0.005301
dM_ddcc	0.984791	0.011829	0.00338
UM_ddcc	0.982452	0.012943	0.004605
gbM_met1-9	0.865146	0.0984695	0.0363846
teM_met1-9	0.84589	0.109589	0.0445205
pM_met1-9	0.851312	0.103366	0.045322
dM_met1-9	0.854668	0.0992818	0.0460499
UM_met1-9	0.857996	0.0943373	0.0476665
gbM_mddcc	0.781692	0.125036	0.0932717
teM_mddcc	0.794521	0.123288	0.0821918
pM_mddcc	0.789822	0.126955	0.0832229
dM_mddcc	0.793832	0.128855	0.0773131
UM_mddcc	0.796889	0.126945	0.0761668

## Sheet: Fig. 3
Fig. 3g
Fig. 3h
Fig. 3i

## Sheet: Fig. 5
Fig. 5c					Fig. 5g
WT	ddcc	met-9			Trichome branch number	4	3	2	1
25	25	37			WT	0.035398	0.953982	0.010619	0
25	25	37			ddcc	0.014787	0.914972	0.068392	0.001848
25	25	43			met1-9	0.012658	0.891139	0.096203	0
25	25	43			mddcc	0	0.204762	0.757143	0.038095
25	25	43
25	25	43
25	25	43
25	25	43
25	25	43
25	25	43
25	25	43
25	26	43
25	26	44

## Sheet: Fig. 6
Fig. 6a						Fig. 6c
WT	ddcc	met1-9	mddcc			WT	ddcc	met1-9	mddcc
2.924	2.278	2.159	0.081			1577.3	752.912	1016.79	59.832
2.953	2.577	2.448	0.266			1603.62	791.314	895.805	124.734
2.271	2.279	1.338	0.092			1479.53	807.589	1068.06	162.099
3.295	2.028	2.047	0.531			1317.36	1060.75	898.069	207.146
2.766	2.083	1.843	0.137			1530.77	957.169	797.522	171.722
3.112	2.45	2.45	0.575			1633.11	1063.05	845.159	81.748
3.389	2.091	2.084	0.15			1621.7	1074.52	862.235	100.361
2.219	1.948	2.476	0.206			1580.57	808.483	884.685	134.79
3.399	1.974	2.181	0.686			1795.39	741.09	924.355	79.673
3.021	2.278	2.622	0.354			1707.14	755.941	710.526	105.305
3.098	1.891	2.159	0.151			1310.78	888.717	931.598	155.868
3.491	2.577	2.504	0.208			1659.24	931.378	1094.31	97.01
3.435	2.279	2.448	0.062				914.592		59.631
3.176	1.885	1.338	0.139
2.575	1.838	2.047	0.359
2.906	2.028	2.737	0.059
2.84	2.083	1.843	0.22
2.969	2.45	2.45	0.088
3.252	2.091	2.084	0.339
3.215	1.948	2.476	0.442
2.985	1.974	2.181	0.118
3.34	1.922	2.069	0.614
2.723	2.19	1.322	0.075
2.973	2.089	1.509	0.085
2.843	2.306	2.068	0.243
3.063	2.132	2.376	0.059
3.357	1.885	2.084	0.207
3.354	1.868	1.842	0.564
2.782	2.071	1.777	0.144
3.279	1.831	2.613	0.044
3.16	2.368	1.553	0.153
2.925	2.188	2.335	0.174
2.939	2.869	1.555	0.275
	2.337	2.158	0.097
	2.309	2.016	0.059
	2.413	2.3	0.052
	1.802	2.427	0.234
	1.982	2.259	0.212
	1.949	2.299	0.156
	2.879	2.315	0.32
	2.131	2.576	0.183
	1.917	1.916	0.14
	2.443	1.5	0.056
	1.922	1.48	0.089
	1.981	1.818	0.098
	1.895	1.893	0.063
	2.276	1.785	0.27
	2.259
	2.313

## Sheet: Supplementary Fig. 4
Supplementary Fig. 4
	Log2(mddcc/WT) in RT-qPCR	Log2(mddcc/WT) in RNA-seq
AT4G03935	-4.1892	-2.26016
AT2G05210	-1.22159	-1.32125
AT4G12420	-1.83961	-1.545
AT2G44830	-1.0255	-1.02965
AT4G18760	-1.65616	-1.49163
AT1G28330	-3.1023	-3.2677
AT1G20810	-0.85664	-1.0869
AT1G31710	-3.63229	-3.02819
AT5G28770	-2.20343	-1.78246
AT5G17780	-0.85386	-1.2332
AT1G77270	-1.21303	-1.09123
AT2G02500	-1.18926	-1.25797
AT4G23740	-1.16766	-1.04029
AT3G25740	-1.584	-1.52494
AT5G62580	-1.9558	-1.38876
AT3G47860	-1.09503	-1.10047
AT4G30110	-1.34751	-1.21134
AT5G58310	-5.65197	-5.07015
AT3G55646	-3.09123	-3.24708
AT3G15520	-1.67094	-1.05852
AT1G29980	-0.83405	-1.24931
AT3G61250	-1.84274	-1.82924
AT4G39070	-2.27966	-2.76816
AT3G11520	-1.44014	-1.85568
AT5G18360	2.72923	2.21379
AT1G11210	5.06605	4.36701
AT1G21400	2.3257	1.8063
AT2G26580	0.818775	1.03527
AT5G03780	1.85682	1.65596
AT1G64460	1.86566	1.08443
AT4G23570	1.70061	1.40918
AT5G58940	2.90702	2.37986
AT1G71190	1.22152	1.45383
AT1G03620	1.85751	1.72679
AT3G09270	4.81224	3.82771
AT1G01550	0.944632	1.11353
AT1G61490	1.85035	1.56472
AT4G29160	1.41219	1.08422
AT1G54360	0.782206	1.04144
AT4G05590	1.84082	1.33094
AT5G61460	1.41058	1.45521
AT3G28340	1.85037	1.66919
AT2G20880	3.29458	2.61356
AT3G11340	4.45751	3.51546
AT3G13380	3.07123	2.42357
AT1G64300	1.61351	1.22463
AT1G49050	2.49015	2.35351

## Sheet: Supplementary Fig. 12
Supplementary Fig. 12b
Supplementary Fig. 12c
Supplementary Fig. 12d
Supplementary Fig. 12e
Supplementary Fig. 12f
Supplementary Fig. 12g
Supplementary Fig. 12h
Supplementary Fig. 12i

## Sheet: Supplementary Fig. 16b
Supplementary Fig. 16b
WT	ddcc	met1-9	mddcc
2363.3	2368.28	2073.97	763.174
2227.21	2292.13	1938.03	690.24
2446.13	2203.14	2098.62	707.137
